# Supplementary material for: The Lactobacillus Bile Salt Hydrolase Repertoire Reveals Niche-Specific Adaptation
Source: mSphere. 2018 May 30;3(3):e00140-18. doi: 10.1128/mSphere.00140-18 (PMC5976879; doi:10.1128/mSphere.00140-18)
Supplement: TABLE S1 [file sph003182556st1.xlsx]

## Sheet: Supp File 1
Species	Number of different strains per species	% of total	Reference Genomes selected for Cladogram (Figure 1)	Metadata BSH/PVA	Metadata Lifestyle (Duar et al)
Lactobacillus acetotolerans	3	0.318134	Lactobacillus acetotolerans NBRC 13120	None
Lactobacillus acidifarinae	1	0.106045	Lactobacillus acidifarinae DSM 19394	PVA
Lactobacillus acidipiscis	4	0.424178	Lactobacillus acidipiscis KCTC 13900	PVA	Vertebrate-adapted
Lactobacillus acidophilus	16	1.69671	Lactobacillus acidophilus NCFM	BSH
Lactobacillus agilis	2	0.212089	Lactobacillus agilis DSM 20509	Both	Vertebrate-adapted
Lactobacillus algidus	1	0.106045	Lactobacillus algidus DSM 15638	None
Lactobacillus alimentarius	1	0.106045	Lactobacillus alimentarius DSM 20249	PVA
Lactobacillus amylolyticus	2	0.212089	Lactobacillus amylolyticus DSM 11664	None	Vertebrate-adapted
Lactobacillus amylophilus	1	0.106045	Lactobacillus amylophilus DSM 20533	None
Lactobacillus amylotrophicus	1	0.106045	Lactobacillus amylotrophicus DSM 20534	None
Lactobacillus amylovorus	6	0.636267	Lactobacillus amylovorus 30SC	BSH	Vertebrate-adapted
Lactobacillus animalis	3	0.318134	Lactobacillus animalis DSM 20602	BSH	Vertebrate-adapted
Lactobacillus antri	1	0.106045	Lactobacillus antri DSM 16041	Both	Vertebrate-adapted
Lactobacillus apinorum	1	0.106045	Lactobacillus apinorum Fhon13	None	Insect-adapted
Lactobacillus apis	2	0.212089	Lactobacillus apis Hma11	None	Insect-adapted
Lactobacillus apodemi	1	0.106045	Lactobacillus apodemi DSM 16634	BSH	Vertebrate-adapted
Lactobacillus aquaticus	1	0.106045	Lactobacillus aquaticus DSM 21051	PVA	Free-living
Lactobacillus aviarius	15	1.59067	Lactobacillus aviarius subsp. aviarius DSM 20655	BSH	Vertebrate-adapted
Lactobacillus backii	6	0.636267	Lactobacillus backii TMW 1.1988	PVA
Lactobacillus bifermentans	1	0.106045	Lactobacillus bifermentans DSM 20003	PVA
Lactobacillus bombicola	1	0.106045	Lactobacillus bombicola R-53102	None	Insect-adapted
Lactobacillus brantae	1	0.106045	Lactobacillus brantae DSM 23927	None
Lactobacillus brevis	22	2.33298	Lactobacillus brevis ATCC 367	PVA	Free-living
Lactobacillus buchneri	4	0.424178	Lactobacillus buchneri CD034	PVA	Free-living
Lactobacillus cacaonum	1	0.106045	Lactobacillus cacaonum DSM 21116	None
Lactobacillus camelliae	1	0.106045	Lactobacillus camelliae DSM 22697	None
Lactobacillus capillatus	1	0.106045	Lactobacillus capillatus DSM 19910	None
Lactobacillus casei	37	3.92365	Lactobacillus casei subsp. casei ATCC 393	None	Nomadic
Lactobacillus ceti	1	0.106045	Lactobacillus ceti DSM 22408	None	Vertebrate-adapted
Lactobacillus coleohominis	2	0.212089	Lactobacillus coleohominis 101-4-CHN	BSH	Vertebrate-adapted
Lactobacillus collinoides	2	0.212089	Lactobacillus collinoides DSM 20515	PVA	Free-living
Lactobacillus composti	1	0.106045	Lactobacillus composti DSM 18527	None	Free-living
Lactobacillus concavus	1	0.106045	Lactobacillus concavus DSM 17758	None
Lactobacillus coryniformis	4	0.424178	Lactobacillus coryniformis subsp. coryniformis DSM 20001	None
Lactobacillus crispatus	26	2.75716	Lactobacillus crispatus ST1	BSH	Vertebrate-adapted
Lactobacillus crustorum	3	0.318134	Lactobacillus crustorum MN047	PVA
Lactobacillus curieae	1	0.106045	Lactobacillus curieae CCTCC M 2011381	PVA
Lactobacillus curvatus	10	1.06045	Lactobacillus curvatus FBA2	None	Free-living
Lactobacillus delbrueckii	30	3.18134	Lactobacillus delbrueckii subsp. bulgaricus ATCC 11842	BSH
Lactobacillus dextrinicus	1	0.106045	Lactobacillus dextrinicus DSM 20335	None	Free-living
Lactobacillus diolivorans	1	0.106045	Lactobacillus diolivorans DSM 14421	PVA	Free-living
Lactobacillus equi	2	0.212089	Lactobacillus equi DSM 15833	PVA	Vertebrate-adapted
Lactobacillus equicursoris	2	0.212089	Lactobacillus equicursoris DSM 19284	BSH	Vertebrate-adapted
Lactobacillus equigenerosi	2	0.212089	Lactobacillus equigenerosi DSM 18793	None	Vertebrate-adapted
Lactobacillus fabifermentans	2	0.212089	Lactobacillus fabifermentans DSM 21115	PVA	Nomadic
Lactobacillus farciminis	4	0.424178	Lactobacillus farciminis DSM 20184	PVA
Lactobacillus farraginis	1	0.106045	Lactobacillus farraginis DSM 18382	PVA	Free-living
Lactobacillus fermentum	24	2.54507	Lactobacillus fermentum IFO 3956	PVA
Lactobacillus floricola	1	0.106045	Lactobacillus floricola DSM 23037	None	Free-living
Lactobacillus florum	3	0.318134	Lactobacillus florum DSM 22689	None	Insect-adapted
Lactobacillus fructivorans	4	0.424178	Lactobacillus fructivorans DSM 20203	None	Insect-adapted
Lactobacillus frumenti	1	0.106045	Lactobacillus frumenti DSM 13145	Both	Vertebrate-adapted
Lactobacillus fuchuensis	1	0.106045	Lactobacillus fuchuensis DSM 14340	PVA	Free-living
Lactobacillus futsaii	1	0.106045	Lactobacillus futsaii JCM 17355	PVA
Lactobacillus gallinarum	2	0.212089	Lactobacillus gallinarum HFD4	BSH	Vertebrate-adapted
Lactobacillus gasseri	21	2.22694	Lactobacillus gasseri ATCC 33323	BSH	Vertebrate-adapted
Lactobacillus gastricus	2	0.212089	Lactobacillus gastricus DSM 16045	None	Vertebrate-adapted
Lactobacillus ghanensis	1	0.106045	Lactobacillus ghanensis DSM 18630	None
Lactobacillus gigeriorum	1	0.106045	Lactobacillus gigeriorum DSM 23908	BSH	Vertebrate-adapted
Lactobacillus ginsenosidimutans	1	0.106045	Lactobacillus ginsenosidimutans EMML 3041	PVA
Lactobacillus gorillae	1	0.106045	Lactobacillus gorillae KZ01	Both	Vertebrate-adapted
Lactobacillus graminis	1	0.106045	Lactobacillus graminis DSM 20719	None	Free-living
Lactobacillus hammesii	1	0.106045	Lactobacillus hammesii DSM 16381	PVA	Free-living
Lactobacillus hamsteri	1	0.106045	Lactobacillus hamsteri DSM 5661	BSH	Vertebrate-adapted
Lactobacillus harbinensis	2	0.212089	Lactobacillus harbinensis DSM 16991	None	Free-living
Lactobacillus hayakitensis	1	0.106045	Lactobacillus hayakitensis DSM 18933	None	Vertebrate-adapted
Lactobacillus heilongjiangensis	1	0.106045	Lactobacillus heilongjiangensis DSM 28069	PVA
Lactobacillus helsingborgensis	1	0.106045	Lactobacillus helsingborgensis Bma5	None	Insect-adapted
Lactobacillus helveticus	23	2.43902	Lactobacillus helveticus CNRZ32	BSH	Vertebrate-adapted
Lactobacillus herbarum	1	0.106045	Lactobacillus herbarum TCF032-E4	PVA	Nomadic
Lactobacillus hilgardii	1	0.106045	Lactobacillus hilgardii ATCC 8290	PVA	Free-living
Lactobacillus hokkaidonensis	2	0.212089	Lactobacillus hokkaidonensis JCM 18461	PVA	Free-living
Lactobacillus hominis	1	0.106045	Lactobacillus hominis DSM 23910	BSH	Vertebrate-adapted
Lactobacillus homohiochii	1	0.106045	Lactobacillus homohiochii DSM 20571	None	Insect-adapted
Lactobacillus hordei	1	0.106045	Lactobacillus hordei DSM 19519	None	Free-living
Lactobacillus iners	15	1.59067	Lactobacillus iners DSM 13335	None	Vertebrate-adapted
Lactobacillus ingluviei	3	0.318134	Lactobacillus ingluviei str. Autruche 4	BSH	Vertebrate-adapted
Lactobacillus intestinalis	1	0.106045	Lactobacillus intestinalis DSM 6629	BSH	Vertebrate-adapted
Lactobacillus jensenii	16	1.69671	Lactobacillus jensenii SNUV360	None	Vertebrate-adapted
Lactobacillus johnsonii	9	0.954401	Lactobacillus johnsonii NCC 533	BSH	Vertebrate-adapted
Lactobacillus kalixensis	1	0.106045	Lactobacillus kalixensis DSM 16043	BSH	Vertebrate-adapted
Lactobacillus kefiranofaciens	4	0.424178	Lactobacillus kefiranofaciens ZW3	BSH
Lactobacillus kefiri	1	0.106045	Lactobacillus kefiri DSM 20587	PVA	Free-living
Lactobacillus kimbladii	1	0.106045	Lactobacillus kimbladii Hma2	None	Insect-adapted
Lactobacillus kimchicus	1	0.106045	Lactobacillus kimchicus JCM 15530	PVA
Lactobacillus kimchiensis	1	0.106045	Lactobacillus kimchiensis DSM 24716	PVA
Lactobacillus kisonensis	2	0.212089	Lactobacillus kisonensis DSM 19906	PVA	Free-living
Lactobacillus kitasatonis	1	0.106045	Lactobacillus kitasatonis DSM 16761	BSH	Vertebrate-adapted
Lactobacillus koreensis	2	0.212089	Lactobacillus koreensis 26-25	PVA	Free-living
Lactobacillus kullabergensis	1	0.106045	Lactobacillus kullabergensis Biut2	None	Insect-adapted
Lactobacillus kunkeei	16	1.69671	Lactobacillus kunkeei MP2	None	Insect-adapted
Lactobacillus lindneri	3	0.318134	Lactobacillus lindneri TMW 1.481	None
Lactobacillus malefermentans	1	0.106045	Lactobacillus malefermentans DSM 5705	PVA
Lactobacillus mali	2	0.212089	Lactobacillus mali ATCC 27304	None	Free-living
Lactobacillus manihotivorans	1	0.106045	Lactobacillus manihotivorans DSM 13343	PVA
Lactobacillus mellifer	1	0.106045	Lactobacillus mellifer Bin4	None	Insect-adapted
Lactobacillus mellis	1	0.106045	Lactobacillus mellis Hon2	None	Insect-adapted
Lactobacillus melliventris	1	0.106045	Lactobacillus melliventris Hma8	None	Insect-adapted
Lactobacillus mindensis	1	0.106045	Lactobacillus mindensis DSM 14500	PVA
Lactobacillus mucosae	8	0.848356	Lactobacillus mucosae LM1	BSH	Vertebrate-adapted
Lactobacillus murinus	3	0.318134	Lactobacillus murinus DSM 20452	BSH	Vertebrate-adapted
Lactobacillus nagelii	1	0.106045	Lactobacillus nagelii DSM 13675	None
Lactobacillus namurensis	2	0.212089	Lactobacillus namurensis DSM 19117	PVA	Free-living
Lactobacillus nantensis	1	0.106045	Lactobacillus nantensis DSM 16982	PVA
Lactobacillus nasuensis	1	0.106045	Lactobacillus nasuensis JCM 17158	None
Lactobacillus nodensis	1	0.106045	Lactobacillus nodensis DSM 19682	PVA
Lactobacillus odoratitofui	1	0.106045	Lactobacillus odoratitofui DSM 19909	PVA
Lactobacillus oeni	1	0.106045	Lactobacillus oeni DSM 19972	PVA
Lactobacillus oligofermentans	1	0.106045	Lactobacillus oligofermentans DSM 15707	PVA	Free-living
Lactobacillus oris	4	0.424178	Lactobacillus oris DSM 4864	BSH	Vertebrate-adapted
Lactobacillus oryzae	1	0.106045	Lactobacillus oryzae JCM 18671	PVA
Lactobacillus otakiensis	1	0.106045	Lactobacillus otakiensis DSM 19908	PVA	Free-living
Lactobacillus ozensis	1	0.106045	Lactobacillus ozensis DSM 23829	None	Insect-adapted
Lactobacillus panis	1	0.106045	Lactobacillus panis DSM 6035	Both	Vertebrate-adapted
Lactobacillus pantheris	1	0.106045	Lactobacillus pantheris DSM 15945	PVA
Lactobacillus parabrevis	2	0.212089	Lactobacillus parabrevis ATCC 53295	PVA	Free-living
Lactobacillus parabuchneri	6	0.636267	Lactobacillus parabuchneri FAM21731	PVA	Free-living
Lactobacillus paracasei	56	5.93849	Lactobacillus paracasei ATCC 334	None	Nomadic
Lactobacillus paracollinoides	4	0.424178	Lactobacillus paracollinoides strain TMW 1.1994	PVA	Free-living
Lactobacillus parafarraginis	2	0.212089	Lactobacillus parafarraginis DSM 18390	PVA	Free-living
Lactobacillus parakefiri	1	0.106045	Lactobacillus parakefiri DSM 10551	PVA	Free-living
Lactobacillus paralimentarius	3	0.318134	Lactobacillus paralimentarius DSM 13961	PVA
Lactobacillus paraplantarum	3	0.318134	Lactobacillus paraplantarum DSM 10667	None	Nomadic
Lactobacillus pasteurii	1	0.106045	Lactobacillus pasteurii DSM 23907	None	Vertebrate-adapted
Lactobacillus paucivorans	1	0.106045	Lactobacillus paucivorans DSM 22467	PVA	Free-living
Lactobacillus pentosus	4	0.424178	Lactobacillus pentosus DSM 20314	PVA	Nomadic
Lactobacillus perolens	1	0.106045	Lactobacillus perolens DSM 12744	None	Free-living
Lactobacillus plantarum	182	19.3001	Lactobacillus plantarum WCFS1	Both	Nomadic
Lactobacillus pobuzihii	2	0.212089	Lactobacillus pobuzihii E100301	PVA
Lactobacillus pontis	1	0.106045	Lactobacillus pontis DSM 8475	PVA	Vertebrate-adapted
Lactobacillus psittaci	1	0.106045	Lactobacillus psittaci DSM 15354	None	Vertebrate-adapted
Lactobacillus rapi	1	0.106045	Lactobacillus rapi DSM 19907	PVA	Free-living
Lactobacillus rennini	1	0.106045	Lactobacillus rennini DSM 20253	PVA
Lactobacillus reuteri	30	3.18134	Lactobacillus reuteri DSM 20016	BSH	Vertebrate-adapted
Lactobacillus rhamnosus	114	12.0891	Lactobacillus rhamnosus GG	PVA	Nomadic
Lactobacillus rogosae	1	0.106045	Lactobacillus rogosae ATCC 27753	BSH
Lactobacillus rossiae	1	0.106045	Lactobacillus rossiae DSM 15814	PVA
Lactobacillus ruminis	13	1.37858	Lactobacillus ruminis ATCC 27782	BSH	Vertebrate-adapted
Lactobacillus saerimneri	2	0.212089	Lactobacillus saerimneri DSM 16049	BSH	Vertebrate-adapted
Lactobacillus sakei	12	1.27253	Lactobacillus sakei subsp. sakei 23K	PVA	Free-living
Lactobacillus salivarius	15	1.59067	Lactobacillus salivarius UCC118	Both	Vertebrate-adapted
Lactobacillus sanfranciscensis	2	0.212089	Lactobacillus sanfranciscensis TMW 1.1304	None	Insect-adapted
Lactobacillus saniviri	1	0.106045	Lactobacillus saniviri JCM 17471	None
Lactobacillus satsumensis	1	0.106045	Lactobacillus satsumensis DSM 16230	PVA
Lactobacillus secaliphilus	1	0.106045	Lactobacillus secaliphilus DSM 17896	BSH
Lactobacillus selangorensis	2	0.212089	Lactobacillus selangorensis DSM 13344	PVA
Lactobacillus senioris	1	0.106045	Lactobacillus senioris DSM 24302	PVA	Vertebrate-adapted
Lactobacillus senmaizukei	1	0.106045	Lactobacillus senmaizukei DSM 21775	PVA	Free-living
Lactobacillus sharpeae	1	0.106045	Lactobacillus sharpeae DSM 20505	PVA
Lactobacillus shenzhenensis	1	0.106045	Lactobacillus shenzhenensis LY-73	None	Free-living
Lactobacillus silagei	1	0.106045	Lactobacillus silagei JCM 19001	None
Lactobacillus siliginis	1	0.106045	Lactobacillus siliginis DSM 22696	PVA
Lactobacillus similis	1	0.106045	Lactobacillus similis DSM 23365	PVA	Free-living
Lactobacillus spicheri	2	0.212089	Lactobacillus spicheri DSM 15429	PVA	Free-living
Lactobacillus sucicola	1	0.106045	Lactobacillus sucicola DSM 21376	PVA	Free-living
Lactobacillus suebicus	1	0.106045	Lactobacillus suebicus DSM 5007	PVA	Free-living
Lactobacillus sunkii	2	0.212089	Lactobacillus sunkii DSM 19904	PVA	Free-living
Lactobacillus taiwanensis	1	0.106045	Lactobacillus taiwanensis DSM 21401	BSH	Vertebrate-adapted
Lactobacillus thailandensis	1	0.106045	Lactobacillus thailandensis DSM 22698	PVA
Lactobacillus tucceti	1	0.106045	Lactobacillus tucceti DSM 20183	PVA
Lactobacillus ultunensis	1	0.106045	Lactobacillus ultunensis DSM 16047	BSH	Vertebrate-adapted
Lactobacillus uvarum	1	0.106045	Lactobacillus uvarum DSM 19971	None	Free-living
Lactobacillus vaccinostercus	1	0.106045	Lactobacillus vaccinostercus DSM 20634	PVA	Free-living
Lactobacillus vaginalis	1	0.106045	Lactobacillus vaginalis DSM 5837	Both	Vertebrate-adapted
Lactobacillus versmoldensis	1	0.106045	Lactobacillus versmoldensis DSM 14857	None
Lactobacillus vini	1	0.106045	Lactobacillus vini DSM 20605	None
Lactobacillus wasatchensis	1	0.106045	Lactobacillus wasatchensis WDC04	PVA	Free-living
Lactobacillus xiangfangensis	1	0.106045	Lactobacillus xiangfangensis LMG 26013	PVA
Lactobacillus zeae	1	0.106045	Lactobacillus zeae DSM 20178	None
Lactobacillus zymae	1	0.106045	Lactobacillus zymae DSM 19395	PVA	Free-living
