# Supplementary material for: The Lactobacillus Bile Salt Hydrolase Repertoire Reveals Niche-Specific Adaptation
Source: mSphere. 2018 May 30;3(3):e00140-18. doi: 10.1128/mSphere.00140-18 (PMC5976879; doi:10.1128/mSphere.00140-18)
Supplement: TABLE S2 [file sph003182556st2.xlsx]

## Sheet: Suppl File 2
combined target	target name	description of target	BSH evalue	PVA evalue	Protein type	Final evalue	organism_name	Species	assembly_level
AYUB01000001.11matchingABJ60345.1_Lga_ATCC_33323	AYUB01000001.1	1matchingABJ60345.1_Lga_ATCC_33323	1.6e-145	5.3e-66	likely BSH	1.6e-145	Lactobacillus acidophilus CFH contig_4	acidophilus	whole genome shotgun sequence
AYUB01000001.12matchingYP_193782.1_NCFM	AYUB01000001.1	2matchingYP_193782.1_NCFM	1.6e-145	5.3e-66	likely BSH	1.6e-145	Lactobacillus acidophilus CFH contig_4	acidophilus	whole genome shotgun sequence
AYUB01000034.11matchingAAV42923.1_NCFM	AYUB01000034.1	1matchingAAV42923.1_NCFM	2.5e-145	6.1e-67	likely BSH	2.5e-145	Lactobacillus acidophilus CFH contig_73	acidophilus	whole genome shotgun sequence
AZCS01000001.11matchingYP_193782.1_NCFM	AZCS01000001.1	1matchingYP_193782.1_NCFM	3.3e-146	2.3e-67	likely BSH	3.3e-146	Lactobacillus acidophilus DSM 20079 = JCM 1132 = NBRC 13951 strain DSM 20079 Scaffold1	acidophilus	whole genome shotgun sequence
AZCS01000002.11matchingAAV42923.1_NCFM	AZCS01000002.1	1matchingAAV42923.1_NCFM	2.5e-145	6.1e-67	likely BSH	2.5e-145	Lactobacillus acidophilus DSM 20079 = JCM 1132 = NBRC 13951 strain DSM 20079 Scaffold2	acidophilus	whole genome shotgun sequence
BALR01000001.11matchingAAV42923.1_NCFM	BALR01000001.1	1matchingAAV42923.1_NCFM	2.5e-145	6.1e-67	likely BSH	2.5e-145	Lactobacillus acidophilus DSM 20079 = JCM 1132 = NBRC 13951 DNA	acidophilus	contig: JCM1132.contig00001
BALR01000002.11matchingABJ60345.1_Lga_ATCC_33323	BALR01000002.1	1matchingABJ60345.1_Lga_ATCC_33323	2.6e-145	3.6e-66	likely BSH	2.6e-145	Lactobacillus acidophilus DSM 20079 = JCM 1132 = NBRC 13951 DNA	acidophilus	contig: JCM1132.contig00002
BALR01000002.12matchingYP_193782.1_NCFM	BALR01000002.1	2matchingYP_193782.1_NCFM	2.6e-145	3.6e-66	likely BSH	2.6e-145	Lactobacillus acidophilus DSM 20079 = JCM 1132 = NBRC 13951 DNA	acidophilus	contig: JCM1132.contig00002
BCVR01000001.11matchingYP_193782.1_NCFM	BCVR01000001.1	1matchingYP_193782.1_NCFM	3.3e-146	2.3e-67	likely BSH	3.3e-146	Lactobacillus acidophilus DSM 20079 = JCM 1132 = NBRC 13951 DNA	acidophilus	contig: LAC01S_CON0001_0001
BCVR01000001.13matchingAAV42923.1_NCFM	BCVR01000001.1	3matchingAAV42923.1_NCFM	2.5e-145	6.1e-67	likely BSH	2.5e-145	Lactobacillus acidophilus DSM 20079 = JCM 1132 = NBRC 13951 DNA	acidophilus	contig: LAC01S_CON0001_0001
BDHM01000001.11matchingYP_193782.1_NCFM	BDHM01000001.1	1matchingYP_193782.1_NCFM	2.1e-146	3.3e-67	likely BSH	2.1e-146	Lactobacillus acidophilus DNA	acidophilus	contig: LBAP_01
BDHM01000004.11matchingAAV42923.1_NCFM	BDHM01000004.1	1matchingAAV42923.1_NCFM	2.5e-145	6.1e-67	likely BSH	2.5e-145	Lactobacillus acidophilus DNA	acidophilus	contig: LBAP_04
CBLP010000009.11matchingYP_193782.1_NCFM	CBLP010000009.1	1matchingYP_193782.1_NCFM	2.1e-146	3.3e-67	likely BSH	2.1e-146	Lactobacillus acidophilus CIRM-BIA 442 WGS project CBLP000000000 data	acidophilus	contig 244
CBLP010000009.13matchingAAV42923.1_NCFM	CBLP010000009.1	3matchingAAV42923.1_NCFM	2.5e-145	6.1e-67	likely BSH	2.5e-145	Lactobacillus acidophilus CIRM-BIA 442 WGS project CBLP000000000 data	acidophilus	contig 244
CBLT010000005.11matchingYP_193782.1_NCFM	CBLT010000005.1	1matchingYP_193782.1_NCFM	2.1e-146	3.3e-67	likely BSH	2.1e-146	Lactobacillus acidophilus DSM 20242 WGS project CBLT000000000 data	acidophilus	contig SCF200-1
CBLT010000007.11matchingAAV42923.1_NCFM	CBLT010000007.1	1matchingAAV42923.1_NCFM	2.5e-145	6.1e-67	likely BSH	2.5e-145	Lactobacillus acidophilus DSM 20242 WGS project CBLT000000000 data	acidophilus	contig SCF183-1
CP000033.31matchingYP_193782.1_NCFM	CP000033.3	1matchingYP_193782.1_NCFM	2.1e-146	3.3e-67	likely BSH	2.1e-146	Lactobacillus acidophilus NCFM	acidophilus	complete genome
CP000033.33matchingAAV42923.1_NCFM	CP000033.3	3matchingAAV42923.1_NCFM	2.5e-145	6.1e-67	likely BSH	2.5e-145	Lactobacillus acidophilus NCFM	acidophilus	complete genome
CP005926.21matchingYP_193782.1_NCFM	CP005926.2	1matchingYP_193782.1_NCFM	2.1e-146	3.3e-67	likely BSH	2.1e-146	Lactobacillus acidophilus La-14	acidophilus	complete genome
CP005926.23matchingAAV42923.1_NCFM	CP005926.2	3matchingAAV42923.1_NCFM	2.5e-145	6.1e-67	likely BSH	2.5e-145	Lactobacillus acidophilus La-14	acidophilus	complete genome
CP010432.11matchingYP_193782.1_NCFM	CP010432.1	1matchingYP_193782.1_NCFM	2.1e-146	3.3e-67	likely BSH	2.1e-146	Lactobacillus acidophilus strain FSI4	acidophilus	complete genome
CP010432.13matchingAAV42923.1_NCFM	CP010432.1	3matchingAAV42923.1_NCFM	2.5e-145	6.1e-67	likely BSH	2.5e-145	Lactobacillus acidophilus strain FSI4	acidophilus	complete genome
GG669566.11matchingYP_193782.1_NCFM	GG669566.1	1matchingYP_193782.1_NCFM	2.1e-146	3.3e-67	likely BSH	2.1e-146	Lactobacillus acidophilus ATCC 4796 genomic scaffold SCAFFOLD1	acidophilus	whole genome shotgun sequence
GG669566.13matchingAAV42923.1_NCFM	GG669566.1	3matchingAAV42923.1_NCFM	2.5e-145	6.1e-67	likely BSH	2.5e-145	Lactobacillus acidophilus ATCC 4796 genomic scaffold SCAFFOLD1	acidophilus	whole genome shotgun sequence
HG313756.11matchingYP_193782.1_NCFM	HG313756.1	1matchingYP_193782.1_NCFM	3.3e-146	2.3e-67	likely BSH	3.3e-146	Lactobacillus acidophilus CIP 76.13 genomic scaffold	acidophilus	SCF86-CIP76.13
HG313756.13matchingAAV42923.1_NCFM	HG313756.1	3matchingAAV42923.1_NCFM	2.5e-145	6.1e-67	likely BSH	2.5e-145	Lactobacillus acidophilus CIP 76.13 genomic scaffold	acidophilus	SCF86-CIP76.13
HG313786.11matchingYP_193782.1_NCFM	HG313786.1	1matchingYP_193782.1_NCFM	2.1e-146	3.3e-67	likely BSH	2.1e-146	Lactobacillus acidophilus CIRM-BIA 445 genomic scaffold	acidophilus	SCF42-CIRM445
HG313786.13matchingAAV42923.1_NCFM	HG313786.1	3matchingAAV42923.1_NCFM	2.5e-145	6.1e-67	likely BSH	2.5e-145	Lactobacillus acidophilus CIRM-BIA 445 genomic scaffold	acidophilus	SCF42-CIRM445
HG313811.11matchingYP_193782.1_NCFM	HG313811.1	1matchingYP_193782.1_NCFM	2.1e-146	3.3e-67	likely BSH	2.1e-146	Lactobacillus acidophilus DSM 9126 genomic scaffold	acidophilus	SCF9-DSM9126
HG313813.11matchingAAV42923.1_NCFM	HG313813.1	1matchingAAV42923.1_NCFM	2.5e-145	6.1e-67	likely BSH	2.5e-145	Lactobacillus acidophilus DSM 9126 genomic scaffold	acidophilus	SCF39-DSM9126
JRUT01000010.11matchingYP_193782.1_NCFM	JRUT01000010.1	1matchingYP_193782.1_NCFM	3.3e-146	2.3e-67	likely BSH	3.3e-146	Lactobacillus acidophilus strain ATCC 4356 scaffold10	acidophilus	whole genome shotgun sequence
JRUT01000012.11matchingAAV42923.1_NCFM	JRUT01000012.1	1matchingAAV42923.1_NCFM	2.5e-145	6.1e-67	likely BSH	2.5e-145	Lactobacillus acidophilus strain ATCC 4356 scaffold12	acidophilus	whole genome shotgun sequence
LWSH01000011.11matchingYP_193782.1_NCFM	LWSH01000011.1	1matchingYP_193782.1_NCFM	2.1e-146	3.3e-67	likely BSH	2.1e-146	Lactobacillus acidophilus strain WG-LB-IV Scaffold1_1	acidophilus	whole genome shotgun sequence
LWSH01000066.11matchingAAV42923.1_NCFM	LWSH01000066.1	1matchingAAV42923.1_NCFM	2.9e-146	4.3e-68	likely BSH	2.9e-146	Lactobacillus acidophilus strain WG-LB-IV Scaffold6_1	acidophilus	whole genome shotgun sequence
MNPO01000001.11matchingAAV42923.1_NCFM	MNPO01000001.1	1matchingAAV42923.1_NCFM	2.9e-146	4.3e-68	likely BSH	2.9e-146	Lactobacillus acidophilus strain KLDS 1.0901 KLDS1.0901.Scaf1	acidophilus	whole genome shotgun sequence
MNPO01000001.12matchingABJ60345.1_Lga_ATCC_33323	MNPO01000001.1	2matchingABJ60345.1_Lga_ATCC_33323	1.6e-145	5.3e-66	likely BSH	1.6e-145	Lactobacillus acidophilus strain KLDS 1.0901 KLDS1.0901.Scaf1	acidophilus	whole genome shotgun sequence
MNPO01000001.13matchingYP_193782.1_NCFM	MNPO01000001.1	3matchingYP_193782.1_NCFM	1.6e-145	5.3e-66	likely BSH	1.6e-145	Lactobacillus acidophilus strain KLDS 1.0901 KLDS1.0901.Scaf1	acidophilus	whole genome shotgun sequence
AYYP01000019.11matchingJX120368_Lsal_B-30514	AYYP01000019.1	1matchingJX120368_Lsal_B-30514	6.4e-123	3.1e-61	likely BSH	6.4e-123	Lactobacillus agilis DSM 20509 NODE_43	agilis	whole genome shotgun sequence
LN851174.11matchingJX120368_Lsal_B-30514	LN851174.1	1matchingJX120368_Lsal_B-30514	1.9e-123	7.4e-63	likely BSH	1.9e-123	Lactobacillus agilis genome assembly Lactobacillus agilis	agilis	scaffold scaffold00013
CP020457.11matchingYP_193782.1_NCFM	CP020457.1	1matchingYP_193782.1_NCFM	4.4e-102	1.4e-38	likely BSH	4.4e-102	Lactobacillus amylolyticus strain L6	amylolyticus	complete genome
AZCM01000001.11matchingYP_193782.1_NCFM	AZCM01000001.1	1matchingYP_193782.1_NCFM	3.5e-142	2.7e-64	likely BSH	3.5e-142	Lactobacillus amylovorus DSM 20531 Scaffold1	amylovorus	whole genome shotgun sequence
CP002338.11matchingYP_193782.1_NCFM	CP002338.1	1matchingYP_193782.1_NCFM	6.5e-143	1.2e-64	likely BSH	6.5e-143	Lactobacillus amylovorus GRL 1112	amylovorus	complete genome
CP002338.12matchingAAV42923.1_NCFM	CP002338.1	2matchingAAV42923.1_NCFM	1.2e-143	1.1e-68	likely BSH	1.2e-143	Lactobacillus amylovorus GRL 1112	amylovorus	complete genome
CP002559.11matchingYP_193782.1_NCFM	CP002559.1	1matchingYP_193782.1_NCFM	1e-142	2.3e-64	likely BSH	1e-142	Lactobacillus amylovorus strain 30SC	amylovorus	complete genome
CP002559.12matchingAAV42923.1_NCFM	CP002559.1	2matchingAAV42923.1_NCFM	2e-144	7.3e-69	likely BSH	2e-144	Lactobacillus amylovorus strain 30SC	amylovorus	complete genome
CP002609.11matchingYP_193782.1_NCFM	CP002609.1	1matchingYP_193782.1_NCFM	1e-142	2.3e-64	likely BSH	1e-142	Lactobacillus amylovorus GRL1118	amylovorus	complete genome
CP002609.12matchingAAV42923.1_NCFM	CP002609.1	2matchingAAV42923.1_NCFM	2e-144	7.3e-69	likely BSH	2e-144	Lactobacillus amylovorus GRL1118	amylovorus	complete genome
FR878092.11matchingAAV42923.1_NCFM	FR878092.1	1matchingAAV42923.1_NCFM	2.5e-145	5.2e-70	likely BSH	2.5e-145	Lactobacillus amylovorus CAG:719 genomic scaffold	amylovorus	scf74
FR878099.11matchingYP_193782.1_NCFM	FR878099.1	1matchingYP_193782.1_NCFM	8.8e-142	3.9e-63	likely BSH	8.8e-142	Lactobacillus amylovorus CAG:719 genomic scaffold	amylovorus	scf92
JQBQ01000005.11matchingAAV42923.1_NCFM	JQBQ01000005.1	1matchingAAV42923.1_NCFM	2.5e-145	5.2e-70	likely BSH	2.5e-145	Lactobacillus amylovorus DSM 16698 Scaffold5	amylovorus	whole genome shotgun sequence
JQBQ01000058.11matchingYP_193782.1_NCFM	JQBQ01000058.1	1matchingYP_193782.1_NCFM	1e-142	2.3e-64	likely BSH	1e-142	Lactobacillus amylovorus DSM 16698 Scaffold58	amylovorus	whole genome shotgun sequence
AYYW01000037.12matchingWP_010690294.1_Lani	AYYW01000037.1	2matchingWP_010690294.1_Lani	3.5e-138	2e-64	likely BSH	3.5e-138	Lactobacillus animalis KCTC 3501 = DSM 20602 NODE_69	animalis	whole genome shotgun sequence
GL573159.12matchingWP_010690294.1_Lani	GL573159.1	2matchingWP_010690294.1_Lani	3.5e-138	2e-64	likely BSH	3.5e-138	Lactobacillus animalis KCTC 3501 genomic scaffold scaffold00007	animalis	whole genome shotgun sequence
JMHU01000001.12matchingWP_010690294.1_Lani	JMHU01000001.1	2matchingWP_010690294.1_Lani	3.5e-138	2e-64	likely BSH	3.5e-138	Lactobacillus animalis strain 381-IL-28 NODE_1_length_157441_cov_30.456526	animalis	whole genome shotgun sequence
MCNR01000006.12matchingWP_010690294.1_Lani	MCNR01000006.1	2matchingWP_010690294.1_Lani	3.5e-138	2e-64	likely BSH	3.5e-138	Lactobacillus animalis strain P38 Contig_006	animalis	whole genome shotgun sequence
AZDK01000017.11matchingACL98204_Lsal_JCM1046	AZDK01000017.1	1matchingACL98204_Lsal_JCM1046	7.2e-139	2.7e-61	likely BSH	7.2e-139	Lactobacillus antri DSM 16041 Scaffold17	antri	whole genome shotgun sequence
AZDK01000040.11matchingABJ59469.1_Lga_ATCC_33323	AZDK01000040.1	1matchingABJ59469.1_Lga_ATCC_33323	5.1e-124	4.9e-73	likely BSH	5.1e-124	Lactobacillus antri DSM 16041 Scaffold40	antri	whole genome shotgun sequence
GG700732.11matchingACL98204_Lsal_JCM1046	GG700732.1	1matchingACL98204_Lsal_JCM1046	7.2e-139	2.7e-61	likely BSH	7.2e-139	Lactobacillus antri DSM 16041 genomic scaffold SCAFFOLD1	antri	whole genome shotgun sequence
GG700734.11matchingABJ59469.1_Lga_ATCC_33323	GG700734.1	1matchingABJ59469.1_Lga_ATCC_33323	5.1e-124	4.9e-73	likely BSH	5.1e-124	Lactobacillus antri DSM 16041 genomic scaffold SCAFFOLD3	antri	whole genome shotgun sequence
AZFT01000006.12matchingS51638_Lpla_LP80	AZFT01000006.1	2matchingS51638_Lpla_LP80	9e-131	1.2e-64	likely BSH	9e-131	Lactobacillus apodemi DSM 16634 = JCM 16172 strain DSM 16634 NODE_7	apodemi	whole genome shotgun sequence
AZFT01000006.13matchingWP_010690294.1_Lani	AZFT01000006.1	3matchingWP_010690294.1_Lani	9e-131	1.2e-64	likely BSH	9e-131	Lactobacillus apodemi DSM 16634 = JCM 16172 strain DSM 16634 NODE_7	apodemi	whole genome shotgun sequence
AZFT01000053.12matchingWP_010690294.1_Lani	AZFT01000053.1	2matchingWP_010690294.1_Lani	3.8e-132	3.6e-68	likely BSH	3.8e-132	Lactobacillus apodemi DSM 16634 = JCM 16172 strain DSM 16634 NODE_187	apodemi	whole genome shotgun sequence
BAMM01000006.11matchingWP_010690294.1_Lani	BAMM01000006.1	1matchingWP_010690294.1_Lani	4.3e-133	4.5e-69	likely BSH	4.3e-133	Lactobacillus apodemi DSM 16634 = JCM 16172 DNA	apodemi	contig: JCM16172.contig00006
BAMM01000009.12matchingS51638_Lpla_LP80	BAMM01000009.1	2matchingS51638_Lpla_LP80	9e-131	1.2e-64	likely BSH	9e-131	Lactobacillus apodemi DSM 16634 = JCM 16172 DNA	apodemi	contig: JCM16172.contig00009
BAMM01000009.13matchingWP_010690294.1_Lani	BAMM01000009.1	3matchingWP_010690294.1_Lani	9e-131	1.2e-64	likely BSH	9e-131	Lactobacillus apodemi DSM 16634 = JCM 16172 DNA	apodemi	contig: JCM16172.contig00009
AYYZ01000015.11matchingABJ59469.1_Lga_ATCC_33323	AYYZ01000015.1	1matchingABJ59469.1_Lga_ATCC_33323	1.2e-122	3.1e-71	likely BSH	1.2e-122	Lactobacillus aviarius subsp. araffinosus DSM 20653 NODE_21	aviarius	whole genome shotgun sequence
AYYZ01000030.11matchingABJ59469.1_Lga_ATCC_33323	AYYZ01000030.1	1matchingABJ59469.1_Lga_ATCC_33323	5.7e-112	1.6e-72	likely BSH	5.7e-112	Lactobacillus aviarius subsp. araffinosus DSM 20653 NODE_76	aviarius	whole genome shotgun sequence
AYZA01000001.11matchingABJ59469.1_Lga_ATCC_33323	AYZA01000001.1	1matchingABJ59469.1_Lga_ATCC_33323	1.6e-122	2.5e-71	likely BSH	1.6e-122	Lactobacillus aviarius subsp. aviarius DSM 20655 NODE_2	aviarius	whole genome shotgun sequence
LVKC01000040.11matchingABJ59469.1_Lga_ATCC_33323	LVKC01000040.1	1matchingABJ59469.1_Lga_ATCC_33323	1.1e-121	7.5e-70	likely BSH	1.1e-121	Lactobacillus aviarius strain UMNLAv1 contig_51_175_08	aviarius	whole genome shotgun sequence
LVKD01000023.11matchingABJ59469.1_Lga_ATCC_33323	LVKD01000023.1	1matchingABJ59469.1_Lga_ATCC_33323	1.6e-122	4.8e-71	likely BSH	1.6e-122	Lactobacillus aviarius strain UMNLAv2 contig_25_161_10	aviarius	whole genome shotgun sequence
LVKE01000043.11matchingABJ59469.1_Lga_ATCC_33323	LVKE01000043.1	1matchingABJ59469.1_Lga_ATCC_33323	1.6e-122	4.8e-71	likely BSH	1.6e-122	Lactobacillus aviarius strain UMNLAv3 contig_50_197_29	aviarius	whole genome shotgun sequence
LVKF01000015.11matchingABJ59469.1_Lga_ATCC_33323	LVKF01000015.1	1matchingABJ59469.1_Lga_ATCC_33323	1.1e-121	7.5e-70	likely BSH	1.1e-121	Lactobacillus aviarius strain UMNLAv4 contig_23_191_72	aviarius	whole genome shotgun sequence
LVKG01000030.11matchingABJ59469.1_Lga_ATCC_33323	LVKG01000030.1	1matchingABJ59469.1_Lga_ATCC_33323	1.1e-121	7.5e-70	likely BSH	1.1e-121	Lactobacillus aviarius strain UMNLAv5 contig_38_181_14	aviarius	whole genome shotgun sequence
LVKH01000031.11matchingABJ59469.1_Lga_ATCC_33323	LVKH01000031.1	1matchingABJ59469.1_Lga_ATCC_33323	1.1e-121	7.5e-70	likely BSH	1.1e-121	Lactobacillus aviarius strain UMNLAv7 contig_41_148_58	aviarius	whole genome shotgun sequence
LVKI01000042.11matchingABJ59469.1_Lga_ATCC_33323	LVKI01000042.1	1matchingABJ59469.1_Lga_ATCC_33323	1.1e-121	7.5e-70	likely BSH	1.1e-121	Lactobacillus aviarius strain UMNLAv8 contig_53_160_56	aviarius	whole genome shotgun sequence
LVKJ01000032.11matchingABJ59469.1_Lga_ATCC_33323	LVKJ01000032.1	1matchingABJ59469.1_Lga_ATCC_33323	7e-122	1.8e-70	likely BSH	7e-122	Lactobacillus aviarius strain UMNLAv9 contig_48_229_58	aviarius	whole genome shotgun sequence
LWUC01000040.11matchingABJ59469.1_Lga_ATCC_33323	LWUC01000040.1	1matchingABJ59469.1_Lga_ATCC_33323	1.1e-121	7.5e-70	likely BSH	1.1e-121	Lactobacillus aviarius strain UMNLAv10 contig_53_171_25	aviarius	whole genome shotgun sequence
LWUD01000025.11matchingABJ59469.1_Lga_ATCC_33323	LWUD01000025.1	1matchingABJ59469.1_Lga_ATCC_33323	1e-122	1.2e-71	likely BSH	1e-122	Lactobacillus aviarius strain UMNLAv11 contig_32_250_10	aviarius	whole genome shotgun sequence
LWUE01000057.11matchingABJ59469.1_Lga_ATCC_33323	LWUE01000057.1	1matchingABJ59469.1_Lga_ATCC_33323	1.1e-121	7.5e-70	likely BSH	1.1e-121	Lactobacillus aviarius strain UMNLAv12 contig_68_288_89	aviarius	whole genome shotgun sequence
LWUF01000052.11matchingABJ59469.1_Lga_ATCC_33323	LWUF01000052.1	1matchingABJ59469.1_Lga_ATCC_33323	1.6e-122	4.8e-71	likely BSH	1.6e-122	Lactobacillus aviarius strain UMNLAv13 contig_69_223_06	aviarius	whole genome shotgun sequence
LWUG01000023.11matchingABJ59469.1_Lga_ATCC_33323	LWUG01000023.1	1matchingABJ59469.1_Lga_ATCC_33323	1.1e-121	7.5e-70	likely BSH	1.1e-121	Lactobacillus aviarius strain UMNLAv14 contig_2_186_03	aviarius	whole genome shotgun sequence
AZEW01000014.12matchingYP_193782.1_NCFM	AZEW01000014.1	2matchingYP_193782.1_NCFM	7.1e-123	3.9e-55	likely BSH	7.1e-123	Lactobacillus coleohominis DSM 14060 Scaffold14	coleohominis	whole genome shotgun sequence
GG698807.11matchingYP_193782.1_NCFM	GG698807.1	1matchingYP_193782.1_NCFM	1.3e-124	2.2e-56	likely BSH	1.3e-124	Lactobacillus coleohominis 101-4-CHN genomic scaffold supercont1.6	coleohominis	whole genome shotgun sequence
ADGR01000178.11matchingYP_193782.1_NCFM	ADGR01000178.1	1matchingYP_193782.1_NCFM	5.1e-143	1.9e-66	likely BSH	5.1e-143	Lactobacillus crispatus 214-1 contig00060	crispatus	whole genome shotgun sequence
AXLM01000016.11matchingADN99975_Lpla_ST-III	AXLM01000016.1	1matchingADN99975_Lpla_ST-III	5.1e-146	0.013	likely BSH	5.1e-146	Lactobacillus crispatus EM-LC1 NODE_16	crispatus	whole genome shotgun sequence
AXLM01000021.11matchingYP_193782.1_NCFM	AXLM01000021.1	1matchingYP_193782.1_NCFM	7.2e-143	7.5e-68	likely BSH	7.2e-143	Lactobacillus crispatus EM-LC1 NODE_21	crispatus	whole genome shotgun sequence
AZCW01000085.11matchingYP_193782.1_NCFM	AZCW01000085.1	1matchingYP_193782.1_NCFM	2.7e-142	4.6e-67	likely BSH	2.7e-142	Lactobacillus crispatus DSM 20584 = JCM 1185 strain DSM 20584 Scaffold85	crispatus	whole genome shotgun sequence
BBBS01000084.11matchingYP_193782.1_NCFM	BBBS01000084.1	1matchingYP_193782.1_NCFM	3.2e-143	2.9e-68	likely BSH	3.2e-143	Lactobacillus crispatus DSM 20584 = JCM 1185 DNA	crispatus	contig: JCM1185.contig00084
FN692037.11matchingYP_193782.1_NCFM	FN692037.1	1matchingYP_193782.1_NCFM	1.1e-143	3e-69	likely BSH	1.1e-143	Lactobacillus crispatus ST1 complete genome	crispatus	strain ST1
GG669816.11matchingYP_193782.1_NCFM	GG669816.1	1matchingYP_193782.1_NCFM	6.4e-144	1.2e-67	likely BSH	6.4e-144	Lactobacillus crispatus JV-V01 genomic scaffold SCAFFOLD3	crispatus	whole genome shotgun sequence
GG698760.11matchingYP_193782.1_NCFM	GG698760.1	1matchingYP_193782.1_NCFM	6.4e-144	1.2e-67	likely BSH	6.4e-144	Lactobacillus crispatus 125-2-CHN genomic scaffold supercont1.1	crispatus	whole genome shotgun sequence
GL531737.11matchingYP_193782.1_NCFM	GL531737.1	1matchingYP_193782.1_NCFM	9.2e-143	6.5e-68	likely BSH	9.2e-143	Lactobacillus crispatus CTV-05 genomic scaffold supercont1.2	crispatus	whole genome shotgun sequence
GL877795.11matchingYP_193782.1_NCFM	GL877795.1	1matchingYP_193782.1_NCFM	9.2e-143	6.5e-68	likely BSH	9.2e-143	Lactobacillus crispatus SJ-3C-US genomic scaffold supercont1.13	crispatus	whole genome shotgun sequence
JH932272.11matchingYP_193782.1_NCFM	JH932272.1	1matchingYP_193782.1_NCFM	7.7e-142	1e-66	likely BSH	7.7e-142	Lactobacillus crispatus FB077-07 genomic scaffold supercont1.1	crispatus	whole genome shotgun sequence
JH932287.11matchingYP_193782.1_NCFM	JH932287.1	1matchingYP_193782.1_NCFM	5.1e-143	1.9e-66	likely BSH	5.1e-143	Lactobacillus crispatus FB049-03 genomic scaffold supercont1.1	crispatus	whole genome shotgun sequence
KI391977.11matchingYP_193782.1_NCFM	KI391977.1	1matchingYP_193782.1_NCFM	7.3e-144	1.1e-67	likely BSH	7.3e-144	Lactobacillus crispatus MV-1A-US genomic scaffold supercont2.1	crispatus	whole genome shotgun sequence
KQ961614.11matchingYP_193782.1_NCFM	KQ961614.1	1matchingYP_193782.1_NCFM	5.8e-143	1.8e-66	likely BSH	5.8e-143	Lactobacillus crispatus strain PSS7772C genomic scaffold Scaffold313	crispatus	whole genome shotgun sequence
LJCZ01000082.11matchingYP_193782.1_NCFM	LJCZ01000082.1	1matchingYP_193782.1_NCFM	7.7e-142	1e-66	likely BSH	7.7e-142	Lactobacillus crispatus strain VMC1 VMC1_v1.0_contig_82	crispatus	whole genome shotgun sequence
LJDA01000123.11matchingYP_193782.1_NCFM	LJDA01000123.1	1matchingYP_193782.1_NCFM	9.2e-143	6.5e-68	likely BSH	9.2e-143	Lactobacillus crispatus strain VMC2 VMC2_v1.0_contig_123	crispatus	whole genome shotgun sequence
LJGP01000009.11matchingYP_193782.1_NCFM	LJGP01000009.1	1matchingYP_193782.1_NCFM	3.4e-143	1.6e-66	likely BSH	3.4e-143	Lactobacillus crispatus strain VMC3 VMC3_v1.0_contig_9	crispatus	whole genome shotgun sequence
LJGP01000066.11matchingABJ60345.1_Lga_ATCC_33323	LJGP01000066.1	1matchingABJ60345.1_Lga_ATCC_33323	3e-132	1.7e-61	likely BSH	3e-132	Lactobacillus crispatus strain VMC3 VMC3_v1.0_contig_66	crispatus	whole genome shotgun sequence
LJGQ01000095.11matchingYP_193782.1_NCFM	LJGQ01000095.1	1matchingYP_193782.1_NCFM	5.1e-143	1.9e-66	likely BSH	5.1e-143	Lactobacillus crispatus strain VMC4 VMC4_v1.0_contig_95	crispatus	whole genome shotgun sequence
LJOK01000070.11matchingYP_193782.1_NCFM	LJOK01000070.1	1matchingYP_193782.1_NCFM	9.2e-143	6.5e-68	likely BSH	9.2e-143	Lactobacillus crispatus strain VMC5 VMC5_v1.0_contig_70	crispatus	whole genome shotgun sequence
LJOL01000233.11matchingYP_193782.1_NCFM	LJOL01000233.1	1matchingYP_193782.1_NCFM	9.2e-143	6.5e-68	likely BSH	9.2e-143	Lactobacillus crispatus strain VMC6 VMC6_v1.0_contig_233	crispatus	whole genome shotgun sequence
LJOM01000016.11matchingYP_193782.1_NCFM	LJOM01000016.1	1matchingYP_193782.1_NCFM	6.4e-144	1.2e-67	likely BSH	6.4e-144	Lactobacillus crispatus strain VMC7 VMC7_v1.0_contig_16	crispatus	whole genome shotgun sequence
LJON01000183.11matchingYP_193782.1_NCFM	LJON01000183.1	1matchingYP_193782.1_NCFM	7.7e-142	1e-66	likely BSH	7.7e-142	Lactobacillus crispatus strain VMC8 VMC8_v1.0_contig_183	crispatus	whole genome shotgun sequence
LSVK01000004.11matchingYP_193782.1_NCFM	LSVK01000004.1	1matchingYP_193782.1_NCFM	3.2e-143	2.9e-68	likely BSH	3.2e-143	Lactobacillus crispatus strain JCM 5810 JCM5810_Scaffold4	crispatus	whole genome shotgun sequence
LSVK01000007.11matchingADN99975_Lpla_ST-III	LSVK01000007.1	1matchingADN99975_Lpla_ST-III	3.2e-143	0.013	likely BSH	3.2e-143	Lactobacillus crispatus strain JCM 5810 JCM5810_Scaffold7	crispatus	whole genome shotgun sequence
MAKH01000070.11matchingABJ59469.1_Lga_ATCC_33323	MAKH01000070.1	1matchingABJ59469.1_Lga_ATCC_33323	6.2e-128	6.6e-70	likely BSH	6.2e-128	Lactobacillus crispatus strain C037 C037_Contig_70	crispatus	whole genome shotgun sequence
MAKH01000072.11matchingYP_193782.1_NCFM	MAKH01000072.1	1matchingYP_193782.1_NCFM	5.6e-141	6.6e-67	likely BSH	5.6e-141	Lactobacillus crispatus strain C037 C037_Contig_72	crispatus	whole genome shotgun sequence
MAMR01000286.11matchingABJ59469.1_Lga_ATCC_33323	MAMR01000286.1	1matchingABJ59469.1_Lga_ATCC_33323	6.2e-128	6.6e-70	likely BSH	6.2e-128	Lactobacillus crispatus strain OAB24-B OAB24B_Contig_286	crispatus	whole genome shotgun sequence
MCJG01000015.11matchingYP_193782.1_NCFM	MCJG01000015.1	1matchingYP_193782.1_NCFM	2.7e-142	4.6e-67	likely BSH	2.7e-142	Lactobacillus crispatus strain C25 C25-b_Contig_015	crispatus	whole genome shotgun sequence
CP002341.11matchingWP_010690294.1_Lani	CP002341.1	1matchingWP_010690294.1_Lani	3e-129	3.2e-60	likely BSH	3e-129	Lactobacillus delbrueckii subsp. bulgaricus ND02	delbrueckii	complete genome
CP018216.11matchingWP_010690294.1_Lani	CP018216.1	1matchingWP_010690294.1_Lani	4.5e-130	1.2e-60	likely BSH	4.5e-130	Lactobacillus delbrueckii subsp. delbrueckii strain KCTC 13731	delbrueckii	complete genome
CP018217.11matchingWP_010690294.1_Lani	CP018217.1	1matchingWP_010690294.1_Lani	2.7e-130	7.4e-61	likely BSH	2.7e-130	Lactobacillus delbrueckii subsp. sunkii strain JCM 17838	delbrueckii	complete genome
FLLT01000005.11matchingWP_010690294.1_Lani	FLLT01000005.1	1matchingWP_010690294.1_Lani	5.1e-127	8e-59	likely BSH	5.1e-127	Lactobacillus delbrueckii isolate Lacto_22L genome assembly	delbrueckii	contig: Lacto_22l_contig_0000005
LGHR01000011.11matchingWP_010690294.1_Lani	LGHR01000011.1	1matchingWP_010690294.1_Lani	2.7e-130	7.4e-61	likely BSH	2.7e-130	Lactobacillus delbrueckii subsp. sunkii strain JCM 17838 contig00011	delbrueckii	whole genome shotgun sequence
AZDU01000036.12matchingWP_010690294.1_Lani	AZDU01000036.1	2matchingWP_010690294.1_Lani	1.4e-128	7.3e-60	likely BSH	1.4e-128	Lactobacillus equicursoris DSM 19284 = JCM 14600 = CIP 110162 strain DSM 19284 Scaffold36	equicursoris	whole genome shotgun sequence
BBBW01000039.12matchingWP_010690294.1_Lani	BBBW01000039.1	2matchingWP_010690294.1_Lani	1.4e-128	7.3e-60	likely BSH	1.4e-128	Lactobacillus equicursoris DSM 19284 = JCM 14600 = CIP 110162 DNA	equicursoris	contig: JCM14600.contig00039
CAMA01000023.11matchingWP_010690294.1_Lani	CAMA01000023.1	1matchingWP_010690294.1_Lani	9.8e-130	5.3e-61	likely BSH	9.8e-130	Lactobacillus equicursoris CIP 110162 WGS project data	equicursoris	contig 23
AZER01000016.11matchingAAS08038_LjNCC533	AZER01000016.1	1matchingAAS08038_LjNCC533	1.2e-141	2e-70	likely BSH	1.2e-141	Lactobacillus frumenti DSM 13145 NODE_25	frumenti	whole genome shotgun sequence
AZER01000016.12matchingWP_056974571.1_Lvag	AZER01000016.1	2matchingWP_056974571.1_Lvag	4.9e-144	7.8e-71	likely BSH	4.9e-144	Lactobacillus frumenti DSM 13145 NODE_25	frumenti	whole genome shotgun sequence
AZEL01000083.11matchingYP_193782.1_NCFM	AZEL01000083.1	1matchingYP_193782.1_NCFM	1.2e-140	1.2e-66	likely BSH	1.2e-140	Lactobacillus gallinarum DSM 10532 = JCM 2011 strain DSM 10532 NODE_173	gallinarum	whole genome shotgun sequence
BALB01000019.11matchingYP_193782.1_NCFM	BALB01000019.1	1matchingYP_193782.1_NCFM	3.3e-136	2.5e-64	likely BSH	3.3e-136	Lactobacillus gallinarum DSM 10532 = JCM 2011 DNA	gallinarum	contig: JCM2011.contig00019
ACOZ01000015.11matchingABJ59469.1_Lga_ATCC_33323	ACOZ01000015.1	1matchingABJ59469.1_Lga_ATCC_33323	2.6e-130	7.1e-71	likely BSH	2.6e-130	Lactobacillus gasseri 202-4 contig00021	gasseri	whole genome shotgun sequence
ACOZ01000070.11matchingABJ60345.1_Lga_ATCC_33323	ACOZ01000070.1	1matchingABJ60345.1_Lga_ATCC_33323	1.6e-139	8.4e-66	likely BSH	1.6e-139	Lactobacillus gasseri 202-4 contig00004	gasseri	whole genome shotgun sequence
ADFT01000018.11matchingABJ60345.1_Lga_ATCC_33323	ADFT01000018.1	1matchingABJ60345.1_Lga_ATCC_33323	1.1e-138	7.2e-66	likely BSH	1.1e-138	Lactobacillus gasseri 224-1 ctg1120334623969	gasseri	whole genome shotgun sequence
ADFT01000034.11matchingABJ59469.1_Lga_ATCC_33323	ADFT01000034.1	1matchingABJ59469.1_Lga_ATCC_33323	1.5e-130	4.3e-71	likely BSH	1.5e-130	Lactobacillus gasseri 224-1 ctg1120334623972	gasseri	whole genome shotgun sequence
AKFQ01000001.11matchingABJ60345.1_Lga_ATCC_33323	AKFQ01000001.1	1matchingABJ60345.1_Lga_ATCC_33323	5.7e-139	1.3e-65	likely BSH	5.7e-139	Lactobacillus gasseri CECT 5714 GAS000001	gasseri	whole genome shotgun sequence
AKFQ01000014.11matchingABJ59469.1_Lga_ATCC_33323	AKFQ01000014.1	1matchingABJ59469.1_Lga_ATCC_33323	1.8e-130	5.4e-70	likely BSH	1.8e-130	Lactobacillus gasseri CECT 5714 GAS000019	gasseri	whole genome shotgun sequence
AUUE01000001.11matchingABJ60345.1_Lga_ATCC_33323	AUUE01000001.1	1matchingABJ60345.1_Lga_ATCC_33323	3e-138	1.3e-64	likely BSH	3e-138	Lactobacillus gasseri 2016 36_consensus	gasseri	whole genome shotgun sequence
AUUE01000004.11matchingABJ59469.1_Lga_ATCC_33323	AUUE01000004.1	1matchingABJ59469.1_Lga_ATCC_33323	1.5e-130	4.3e-71	likely BSH	1.5e-130	Lactobacillus gasseri 2016 0_consensus	gasseri	whole genome shotgun sequence
BALQ01000001.11matchingABJ59469.1_Lga_ATCC_33323	BALQ01000001.1	1matchingABJ59469.1_Lga_ATCC_33323	1.5e-130	4.3e-71	likely BSH	1.5e-130	Lactobacillus gasseri ATCC 33323 = JCM 1131 DNA	gasseri	contig: JCM1131.contig00001
BALQ01000002.11matchingABJ60345.1_Lga_ATCC_33323	BALQ01000002.1	1matchingABJ60345.1_Lga_ATCC_33323	3e-139	1e-65	likely BSH	3e-139	Lactobacillus gasseri ATCC 33323 = JCM 1131 DNA	gasseri	contig: JCM1131.contig00002
CP000413.11matchingABJ59469.1_Lga_ATCC_33323	CP000413.1	1matchingABJ59469.1_Lga_ATCC_33323	1.5e-130	4.3e-71	likely BSH	1.5e-130	Lactobacillus gasseri ATCC 33323	gasseri	complete genome
CP000413.12matchingABJ60345.1_Lga_ATCC_33323	CP000413.1	2matchingABJ60345.1_Lga_ATCC_33323	3e-138	1.3e-64	likely BSH	3e-138	Lactobacillus gasseri ATCC 33323	gasseri	complete genome
GL379580.11matchingABJ60345.1_Lga_ATCC_33323	GL379580.1	1matchingABJ60345.1_Lga_ATCC_33323	8.4e-137	5.5e-64	likely BSH	8.4e-137	Lactobacillus gasseri JV-V03 genomic scaffold SCAFFOLD1	gasseri	whole genome shotgun sequence
GL379580.12matchingAAS09178_LjNCC533	GL379580.1	2matchingAAS09178_LjNCC533	6e-146	6.9e-73	likely BSH	6e-146	Lactobacillus gasseri JV-V03 genomic scaffold SCAFFOLD1	gasseri	whole genome shotgun sequence
GL379581.11matchingABJ59469.1_Lga_ATCC_33323	GL379581.1	1matchingABJ59469.1_Lga_ATCC_33323	7.6e-130	6.1e-70	likely BSH	7.6e-130	Lactobacillus gasseri JV-V03 genomic scaffold SCAFFOLD2	gasseri	whole genome shotgun sequence
GL531761.11matchingABJ60345.1_Lga_ATCC_33323	GL531761.1	1matchingABJ60345.1_Lga_ATCC_33323	3e-139	1e-65	likely BSH	3e-139	Lactobacillus gasseri MV-22 genomic scaffold supercont2.1	gasseri	whole genome shotgun sequence
GL531761.12matchingABJ59469.1_Lga_ATCC_33323	GL531761.1	2matchingABJ59469.1_Lga_ATCC_33323	3.6e-130	7.3e-70	likely BSH	3.6e-130	Lactobacillus gasseri MV-22 genomic scaffold supercont2.1	gasseri	whole genome shotgun sequence
JUKW01000032.11matchingABJ59469.1_Lga_ATCC_33323	JUKW01000032.1	1matchingABJ59469.1_Lga_ATCC_33323	3.9e-130	5.7e-70	likely BSH	3.9e-130	Lactobacillus gasseri strain 987_LJOH 148_206293_5891148	gasseri	whole genome shotgun sequence
JUKW01000072.11matchingAAS09178_LjNCC533	JUKW01000072.1	1matchingAAS09178_LjNCC533	2e-147	4e-74	likely BSH	2e-147	Lactobacillus gasseri strain 987_LJOH 274_350766_7794158_122+	gasseri	100_
JUKW01000072.12matchingABJ60345.1_Lga_ATCC_33323	JUKW01000072.1	2matchingABJ60345.1_Lga_ATCC_33323	4.3e-138	1.4e-65	likely BSH	4.3e-138	Lactobacillus gasseri strain 987_LJOH 274_350766_7794158_122+	gasseri	100_
JUTQ01000010.11matchingABJ60345.1_Lga_ATCC_33323	JUTQ01000010.1	1matchingABJ60345.1_Lga_ATCC_33323	3e-139	1e-65	likely BSH	3e-139	Lactobacillus gasseri strain 770_LJOH 54_378625_7093907	gasseri	whole genome shotgun sequence
JUTQ01000039.11matchingABJ59469.1_Lga_ATCC_33323	JUTQ01000039.1	1matchingABJ59469.1_Lga_ATCC_33323	3.6e-130	7.3e-70	likely BSH	3.6e-130	Lactobacillus gasseri strain 770_LJOH 177_262947_5202943_15+	gasseri	...
JVEV01000004.11matchingAAS09178_LjNCC533	JVEV01000004.1	1matchingAAS09178_LjNCC533	2.3e-148	1.8e-73	likely BSH	2.3e-148	Lactobacillus gasseri strain 497_LGAS 162_146717_1785272	gasseri	whole genome shotgun sequence
JVEV01000014.11matchingABJ60345.1_Lga_ATCC_33323	JVEV01000014.1	1matchingABJ60345.1_Lga_ATCC_33323	4.7e-137	9.1e-65	likely BSH	4.7e-137	Lactobacillus gasseri strain 497_LGAS 241_204349_2324449_42+	gasseri	...
JVEV01000043.11matchingABJ59469.1_Lga_ATCC_33323	JVEV01000043.1	1matchingABJ59469.1_Lga_ATCC_33323	1.2e-130	2.3e-70	likely BSH	1.2e-130	Lactobacillus gasseri strain 497_LGAS 278_200200_2675738_4+	gasseri	...
JVEX01000005.11matchingABJ60345.1_Lga_ATCC_33323	JVEX01000005.1	1matchingABJ60345.1_Lga_ATCC_33323	2e-122	2.8e-57	likely BSH	2e-122	Lactobacillus gasseri strain 494_LGAS 58_1093_25061	gasseri	whole genome shotgun sequence
JVEX01000223.11matchingAAS09178_LjNCC533	JVEX01000223.1	1matchingAAS09178_LjNCC533	2.8e-149	1.2e-74	likely BSH	2.8e-149	Lactobacillus gasseri strain 494_LGAS 3943_1424_28124	gasseri	whole genome shotgun sequence
JVEX01001155.11matchingABJ59469.1_Lga_ATCC_33323	JVEX01001155.1	1matchingABJ59469.1_Lga_ATCC_33323	1.6e-103	2.5e-61	likely BSH	1.6e-103	Lactobacillus gasseri strain 494_LGAS 15373_9275_209514_9484_	gasseri	...
JVEX01001341.11matchingABJ60345.1_Lga_ATCC_33323	JVEX01001341.1	1matchingABJ60345.1_Lga_ATCC_33323	3e-139	1e-65	likely BSH	3e-139	Lactobacillus gasseri strain 494_LGAS 15586_2621_26878_14154+	gasseri	...
JVGG01000009.11matchingABJ60345.1_Lga_ATCC_33323	JVGG01000009.1	1matchingABJ60345.1_Lga_ATCC_33323	1.4e-131	4.4e-62	likely BSH	1.4e-131	Lactobacillus gasseri strain 459_LHEL 278_44673_2055211_42+	gasseri	77+
JVGG01000024.12matchingABJ59469.1_Lga_ATCC_33323	JVGG01000024.1	2matchingABJ59469.1_Lga_ATCC_33323	9.9e-111	1.9e-63	likely BSH	9.9e-111	Lactobacillus gasseri strain 459_LHEL 293_89635_4470541_77_	gasseri	...
JVOL01000037.11matchingABJ60345.1_Lga_ATCC_33323	JVOL01000037.1	1matchingABJ60345.1_Lga_ATCC_33323	3e-138	1.3e-64	likely BSH	3e-138	Lactobacillus gasseri strain 249_LKEF 168_374591_7883643_30_	gasseri	42+
JVOL01000046.11matchingABJ59469.1_Lga_ATCC_33323	JVOL01000046.1	1matchingABJ59469.1_Lga_ATCC_33323	3.6e-130	7.3e-70	likely BSH	3.6e-130	Lactobacillus gasseri strain 249_LKEF 180_121578_2705403_154_	gasseri	...
JVOU01000015.11matchingABJ59469.1_Lga_ATCC_33323	JVOU01000015.1	1matchingABJ59469.1_Lga_ATCC_33323	1.5e-130	4.3e-71	likely BSH	1.5e-130	Lactobacillus gasseri strain 240_LCRI 217_121566_2361538_85_	gasseri	...
JVOU01000023.11matchingABJ60345.1_Lga_ATCC_33323	JVOU01000023.1	1matchingABJ60345.1_Lga_ATCC_33323	3e-139	1e-65	likely BSH	3e-139	Lactobacillus gasseri strain 240_LCRI 225_367657_6252660_158_	gasseri	...
KL402718.11matchingABJ59469.1_Lga_ATCC_33323	KL402718.1	1matchingABJ59469.1_Lga_ATCC_33323	1.6e-130	2.4e-71	likely BSH	1.6e-130	Lactobacillus gasseri K7 genomic scaffold LK7_scaffold1	gasseri	whole genome shotgun sequence
KL402718.12matchingAAS09178_LjNCC533	KL402718.1	2matchingAAS09178_LjNCC533	2.7e-148	5.8e-74	likely BSH	2.7e-148	Lactobacillus gasseri K7 genomic scaffold LK7_scaffold1	gasseri	whole genome shotgun sequence
KL402718.13matchingABJ60345.1_Lga_ATCC_33323	KL402718.1	3matchingABJ60345.1_Lga_ATCC_33323	1.3e-137	3.1e-65	likely BSH	1.3e-137	Lactobacillus gasseri K7 genomic scaffold LK7_scaffold1	gasseri	whole genome shotgun sequence
KN050666.11matchingABJ60345.1_Lga_ATCC_33323	KN050666.1	1matchingABJ60345.1_Lga_ATCC_33323	3e-138	1.3e-64	likely BSH	3e-138	Lactobacillus gasseri SJ-9E-US genomic scaffold supercont1.1	gasseri	whole genome shotgun sequence
KN050667.11matchingABJ59469.1_Lga_ATCC_33323	KN050667.1	1matchingABJ59469.1_Lga_ATCC_33323	3.6e-130	7.3e-70	likely BSH	3.6e-130	Lactobacillus gasseri SJ-9E-US genomic scaffold supercont1.2	gasseri	whole genome shotgun sequence
KN050674.11matchingABJ60345.1_Lga_ATCC_33323	KN050674.1	1matchingABJ60345.1_Lga_ATCC_33323	1.1e-137	9.5e-65	likely BSH	1.1e-137	Lactobacillus gasseri SV-16A-US genomic scaffold supercont1.1	gasseri	whole genome shotgun sequence
KN050675.11matchingABJ59469.1_Lga_ATCC_33323	KN050675.1	1matchingABJ59469.1_Lga_ATCC_33323	3.6e-130	7.3e-70	likely BSH	3.6e-130	Lactobacillus gasseri SV-16A-US genomic scaffold supercont1.2	gasseri	whole genome shotgun sequence
KQ957032.11matchingABJ60345.1_Lga_ATCC_33323	KQ957032.1	1matchingABJ60345.1_Lga_ATCC_33323	3e-138	1.3e-64	likely BSH	3e-138	Lactobacillus gasseri strain PSS7772D genomic scaffold Scaffold13	gasseri	whole genome shotgun sequence
KQ957048.11matchingABJ59469.1_Lga_ATCC_33323	KQ957048.1	1matchingABJ59469.1_Lga_ATCC_33323	6.4e-130	1.2e-69	likely BSH	6.4e-130	Lactobacillus gasseri strain PSS7772D genomic scaffold Scaffold34	gasseri	whole genome shotgun sequence
LZDT01000012.11matchingABJ59469.1_Lga_ATCC_33323	LZDT01000012.1	1matchingABJ59469.1_Lga_ATCC_33323	6.4e-130	1e-70	likely BSH	6.4e-130	Lactobacillus gasseri strain 505 contig00012	gasseri	whole genome shotgun sequence
LZDT01000038.11matchingABJ60345.1_Lga_ATCC_33323	LZDT01000038.1	1matchingABJ60345.1_Lga_ATCC_33323	1.3e-136	4.1e-64	likely BSH	1.3e-136	Lactobacillus gasseri strain 505 contig00038	gasseri	whole genome shotgun sequence
LZDT01000063.11matchingAAS09178_LjNCC533	LZDT01000063.1	1matchingAAS09178_LjNCC533	3.2e-149	3.8e-75	likely BSH	3.2e-149	Lactobacillus gasseri strain 505 contig00063	gasseri	whole genome shotgun sequence
MTZT01000001.11matchingABJ60345.1_Lga_ATCC_33323	MTZT01000001.1	1matchingABJ60345.1_Lga_ATCC_33323	5.8e-136	2.6e-63	likely BSH	5.8e-136	Lactobacillus gasseri strain AL3 scaffold1_size1106151	gasseri	whole genome shotgun sequence
MTZT01000001.12matchingAAS09178_LjNCC533	MTZT01000001.1	2matchingAAS09178_LjNCC533	2.8e-149	1.2e-74	likely BSH	2.8e-149	Lactobacillus gasseri strain AL3 scaffold1_size1106151	gasseri	whole genome shotgun sequence
MTZT01000002.11matchingABJ59469.1_Lga_ATCC_33323	MTZT01000002.1	1matchingABJ59469.1_Lga_ATCC_33323	2.3e-130	1.4e-70	likely BSH	2.3e-130	Lactobacillus gasseri strain AL3 scaffold2_size559690	gasseri	whole genome shotgun sequence
MUJA01000001.11matchingABJ59469.1_Lga_ATCC_33323	MUJA01000001.1	1matchingABJ59469.1_Lga_ATCC_33323	7.2e-131	2.6e-71	likely BSH	7.2e-131	Lactobacillus gasseri strain AL5 scaffold1_size571948	gasseri	whole genome shotgun sequence
MUJA01000002.11matchingAAS09178_LjNCC533	MUJA01000002.1	1matchingAAS09178_LjNCC533	2e-147	4e-74	likely BSH	2e-147	Lactobacillus gasseri strain AL5 scaffold2_size1125240	gasseri	whole genome shotgun sequence
MUJA01000002.12matchingABJ60345.1_Lga_ATCC_33323	MUJA01000002.1	2matchingABJ60345.1_Lga_ATCC_33323	4.3e-138	1.4e-65	likely BSH	4.3e-138	Lactobacillus gasseri strain AL5 scaffold2_size1125240	gasseri	whole genome shotgun sequence
AYZO01000026.11matchingYP_193782.1_NCFM	AYZO01000026.1	1matchingYP_193782.1_NCFM	2.7e-129	1.4e-64	likely BSH	2.7e-129	Lactobacillus gigeriorum DSM 23908 = CRBIP 24.85 strain DSM 23908 Scaffold26	gigeriorum	whole genome shotgun sequence
CAKC01000094.12matchingYP_193782.1_NCFM	CAKC01000094.1	2matchingYP_193782.1_NCFM	3e-128	1.5e-63	likely BSH	3e-128	Lactobacillus gigeriorum CRBIP 24.85 WGS project CAKC00000000 data	gigeriorum	contig 94
BCAH01000018.11matchingYP_193782.1_NCFM	BCAH01000018.1	1matchingYP_193782.1_NCFM	6e-137	1.8e-63	likely BSH	6e-137	Lactobacillus gorillae DNA	gorillae	contig:KZ01T18
AZGI01000062.11matchingYP_193782.1_NCFM	AZGI01000062.1	1matchingYP_193782.1_NCFM	1.9e-140	1.6e-65	likely BSH	1.9e-140	Lactobacillus hamsteri DSM 5661 = JCM 6256 strain DSM 5661 NODE_93	hamsteri	whole genome shotgun sequence
AZGI01000062.12matchingAAS08038_LjNCC533	AZGI01000062.1	2matchingAAS08038_LjNCC533	2.8e-139	3.3e-65	likely BSH	2.8e-139	Lactobacillus hamsteri DSM 5661 = JCM 6256 strain DSM 5661 NODE_93	hamsteri	whole genome shotgun sequence
BALY01000044.11matchingYP_193782.1_NCFM	BALY01000044.1	1matchingYP_193782.1_NCFM	1.9e-140	1.6e-65	likely BSH	1.9e-140	Lactobacillus hamsteri DSM 5661 = JCM 6256 DNA	hamsteri	contig: JCM6256.contig00044
BALY01000044.12matchingAAS08038_LjNCC533	BALY01000044.1	2matchingAAS08038_LjNCC533	2.8e-139	3.3e-65	likely BSH	2.8e-139	Lactobacillus hamsteri DSM 5661 = JCM 6256 DNA	hamsteri	contig: JCM6256.contig00044
AZEK01000047.11matchingYP_193782.1_NCFM	AZEK01000047.1	1matchingYP_193782.1_NCFM	1.3e-102	4.8e-50	likely BSH	1.3e-102	Lactobacillus helveticus DSM 20075 = CGMCC 1.1877 Scaffold47	helveticus	whole genome shotgun sequence
CBUH010000013.11matchingYP_193782.1_NCFM	CBUH010000013.1	1matchingYP_193782.1_NCFM	8.4e-107	8.5e-53	likely BSH	8.4e-107	Lactobacillus helveticus CIRM-BIA 953 WGS project CBUH000000000 data	helveticus	contig SCF1476-CONTIG1
CBUN010000120.11matchingYP_193782.1_NCFM	CBUN010000120.1	1matchingYP_193782.1_NCFM	1.3e-102	4.8e-50	likely BSH	1.3e-102	Lactobacillus helveticus CIRM-BIA 101 WGS project CBUN000000000 data	helveticus	contig SCF3182-CONTIG1
CP000517.11matchingYP_193782.1_NCFM	CP000517.1	1matchingYP_193782.1_NCFM	7.7e-130	8.7e-56	likely BSH	7.7e-130	Lactobacillus helveticus DPC 4571	helveticus	complete genome
CP002429.12matchingYP_193782.1_NCFM	CP002429.1	2matchingYP_193782.1_NCFM	8.4e-107	8.5e-53	likely BSH	8.4e-107	Lactobacillus helveticus H10	helveticus	complete genome
CP003799.13matchingYP_193782.1_NCFM	CP003799.1	3matchingYP_193782.1_NCFM	1.9e-129	8.4e-57	likely BSH	1.9e-129	Lactobacillus helveticus R0052	helveticus	complete genome
CP016827.11matchingYP_193782.1_NCFM	CP016827.1	1matchingYP_193782.1_NCFM	7.7e-130	8.7e-56	likely BSH	7.7e-130	Lactobacillus helveticus strain D76	helveticus	complete genome
CP020029.11matchingYP_193782.1_NCFM	CP020029.1	1matchingYP_193782.1_NCFM	7.7e-130	8.7e-56	likely BSH	7.7e-130	Lactobacillus helveticus strain D75	helveticus	complete genome
GG700753.11matchingYP_193782.1_NCFM	GG700753.1	1matchingYP_193782.1_NCFM	1.3e-102	4.8e-50	likely BSH	1.3e-102	Lactobacillus helveticus DSM 20075 genomic scaffold SCAFFOLD2	helveticus	whole genome shotgun sequence
HG530916.11matchingYP_193782.1_NCFM	HG530916.1	1matchingYP_193782.1_NCFM	6.4e-129	8e-55	likely BSH	6.4e-129	Lactobacillus helveticus CIRM-BIA 951 genomic scaffold	helveticus	LhCIRMBIA951_1_Scf657
HG531028.11matchingYP_193782.1_NCFM	HG531028.1	1matchingYP_193782.1_NCFM	1.3e-102	4.8e-50	likely BSH	1.3e-102	Lactobacillus helveticus CIRM-BIA 104 genomic scaffold	helveticus	LhCIRMBIA104_1_Scf84
JQCJ01000014.11matchingYP_193782.1_NCFM	JQCJ01000014.1	1matchingYP_193782.1_NCFM	9e-135	1.2e-60	likely BSH	9e-135	Lactobacillus helveticus strain LMG 22464 Scaffold14	helveticus	whole genome shotgun sequence
LSVI01000123.11matchingYP_193782.1_NCFM	LSVI01000123.1	1matchingYP_193782.1_NCFM	1.3e-102	4.8e-50	likely BSH	1.3e-102	Lactobacillus helveticus strain Lh 12 gLH12_seq21	helveticus	whole genome shotgun sequence
MPSU01000042.11matchingYP_193782.1_NCFM	MPSU01000042.1	1matchingYP_193782.1_NCFM	6.4e-129	8e-55	likely BSH	6.4e-129	Lactobacillus helveticus strain AJT Scaffold1_42	helveticus	whole genome shotgun sequence
AYZP01000002.11matchingABJ60345.1_Lga_ATCC_33323	AYZP01000002.1	1matchingABJ60345.1_Lga_ATCC_33323	1e-138	1.5e-65	likely BSH	1e-138	Lactobacillus hominis DSM 23910 = CRBIP 24.179 strain DSM 23910 Scaffold2	hominis	whole genome shotgun sequence
AYZP01000007.11matchingABJ59469.1_Lga_ATCC_33323	AYZP01000007.1	1matchingABJ59469.1_Lga_ATCC_33323	1.4e-129	2.4e-69	likely BSH	1.4e-129	Lactobacillus hominis DSM 23910 = CRBIP 24.179 strain DSM 23910 Scaffold7	hominis	whole genome shotgun sequence
CAKE01000005.11matchingABJ59469.1_Lga_ATCC_33323	CAKE01000005.1	1matchingABJ59469.1_Lga_ATCC_33323	5.6e-130	1.4e-70	likely BSH	5.6e-130	Lactobacillus hominis CRBIP 24.179 WGS project CAKE00000000 data	hominis	contig 5
CAKE01000010.11matchingABJ60345.1_Lga_ATCC_33323	CAKE01000010.1	1matchingABJ60345.1_Lga_ATCC_33323	2.2e-137	2.8e-64	likely BSH	2.2e-137	Lactobacillus hominis CRBIP 24.179 WGS project CAKE00000000 data	hominis	contig 10
AZFK01000085.11matchingYP_193782.1_NCFM	AZFK01000085.1	1matchingYP_193782.1_NCFM	1e-137	9e-71	likely BSH	1e-137	Lactobacillus ingluviei DSM 15946 NODE_186	ingluviei	whole genome shotgun sequence
AZGN01000044.11matchingAAV42923.1_NCFM	AZGN01000044.1	1matchingAAV42923.1_NCFM	2.5e-137	1.3e-63	likely BSH	2.5e-137	Lactobacillus intestinalis DSM 6629 NODE_93	intestinalis	whole genome shotgun sequence
AZGN01000048.11matchingYP_193782.1_NCFM	AZGN01000048.1	1matchingYP_193782.1_NCFM	1.7e-144	1.1e-72	likely BSH	1.7e-144	Lactobacillus intestinalis DSM 6629 NODE_100	intestinalis	whole genome shotgun sequence
AZGN01000055.11matchingABJ59469.1_Lga_ATCC_33323	AZGN01000055.1	1matchingABJ59469.1_Lga_ATCC_33323	2e-124	3.3e-71	likely BSH	2e-124	Lactobacillus intestinalis DSM 6629 NODE_158	intestinalis	whole genome shotgun sequence
AZGN01000055.12matchingWP_056974571.1_Lvag	AZGN01000055.1	2matchingWP_056974571.1_Lvag	1.9e-124	3.4e-71	likely BSH	1.9e-124	Lactobacillus intestinalis DSM 6629 NODE_158	intestinalis	whole genome shotgun sequence
AE017198.11matchingAAS08038_LjNCC533	AE017198.1	1matchingAAS08038_LjNCC533	1.8e-131	3.3e-71	likely BSH	1.8e-131	Lactobacillus johnsonii NCC 533	johnsonii	complete genome
AE017198.12matchingAAS08969_LjNCC533	AE017198.1	2matchingAAS08969_LjNCC533	9.1e-140	3e-59	likely BSH	9.1e-140	Lactobacillus johnsonii NCC 533	johnsonii	complete genome
AE017198.13matchingAAS09178_LjNCC533	AE017198.1	3matchingAAS09178_LjNCC533	4.8e-150	2.1e-72	likely BSH	4.8e-150	Lactobacillus johnsonii NCC 533	johnsonii	complete genome
AFQJ01000004.11matchingAAS09178_LjNCC533	AFQJ01000004.1	1matchingAAS09178_LjNCC533	2.5e-148	2e-71	likely BSH	2.5e-148	Lactobacillus johnsonii pf01 ctg87_4	johnsonii	whole genome shotgun sequence
AFQJ01000004.12matchingAAS08969_LjNCC533	AFQJ01000004.1	2matchingAAS08969_LjNCC533	4e-141	1.3e-60	likely BSH	4e-141	Lactobacillus johnsonii pf01 ctg87_4	johnsonii	whole genome shotgun sequence
AFQJ01000004.13matchingAAS08038_LjNCC533	AFQJ01000004.1	3matchingAAS08038_LjNCC533	1.8e-131	3.3e-71	likely BSH	1.8e-131	Lactobacillus johnsonii pf01 ctg87_4	johnsonii	whole genome shotgun sequence
AZCY01000001.12matchingAAS09178_LjNCC533	AZCY01000001.1	2matchingAAS09178_LjNCC533	7.2e-149	1.9e-72	likely BSH	7.2e-149	Lactobacillus johnsonii ATCC 33200 Scaffold1	johnsonii	whole genome shotgun sequence
AZCY01000010.11matchingAAS08038_LjNCC533	AZCY01000010.1	1matchingAAS08038_LjNCC533	3.5e-130	3.2e-70	likely BSH	3.5e-130	Lactobacillus johnsonii ATCC 33200 Scaffold10	johnsonii	whole genome shotgun sequence
CP002464.11matchingAAS08038_LjNCC533	CP002464.1	1matchingAAS08038_LjNCC533	1.8e-131	3.3e-71	likely BSH	1.8e-131	Lactobacillus johnsonii DPC 6026	johnsonii	complete genome
CP002464.12matchingAAS09178_LjNCC533	CP002464.1	2matchingAAS09178_LjNCC533	2.3e-149	3.3e-71	likely BSH	2.3e-149	Lactobacillus johnsonii DPC 6026	johnsonii	complete genome
CP002464.13matchingAAS08969_LjNCC533	CP002464.1	3matchingAAS08969_LjNCC533	2.9e-141	2.1e-60	likely BSH	2.9e-141	Lactobacillus johnsonii DPC 6026	johnsonii	complete genome
CP006811.11matchingAAS08038_LjNCC533	CP006811.1	1matchingAAS08038_LjNCC533	6.7e-131	6.6e-71	likely BSH	6.7e-131	Lactobacillus johnsonii N6.2	johnsonii	complete genome
CP006811.14matchingAAS08969_LjNCC533	CP006811.1	4matchingAAS08969_LjNCC533	4.8e-141	1.1e-60	likely BSH	4.8e-141	Lactobacillus johnsonii N6.2	johnsonii	complete genome
CP016400.11matchingAAS09178_LjNCC533	CP016400.1	1matchingAAS09178_LjNCC533	2.5e-148	2e-71	likely BSH	2.5e-148	Lactobacillus johnsonii strain BS15	johnsonii	complete genome
CP016400.12matchingAAS08969_LjNCC533	CP016400.1	2matchingAAS08969_LjNCC533	3.1e-141	2.6e-60	likely BSH	3.1e-141	Lactobacillus johnsonii strain BS15	johnsonii	complete genome
FN298497.11matchingAAS08038_LjNCC533	FN298497.1	1matchingAAS08038_LjNCC533	5.4e-131	1.5e-70	likely BSH	5.4e-131	Lactobacillus johnsonii FI9785	johnsonii	complete genome
FN298497.12matchingAAS09178_LjNCC533	FN298497.1	2matchingAAS09178_LjNCC533	4.7e-138	1.6e-64	likely BSH	4.7e-138	Lactobacillus johnsonii FI9785	johnsonii	complete genome
GG670120.14matchingAAS09178_LjNCC533	GG670120.1	4matchingAAS09178_LjNCC533	7.2e-149	1.9e-72	likely BSH	7.2e-149	Lactobacillus johnsonii ATCC 33200 genomic scaffold SCAFFOLD1	johnsonii	whole genome shotgun sequence
GG670121.11matchingAAS08038_LjNCC533	GG670121.1	1matchingAAS08038_LjNCC533	9.8e-130	5.8e-69	likely BSH	9.8e-130	Lactobacillus johnsonii ATCC 33200 genomic scaffold SCAFFOLD2	johnsonii	whole genome shotgun sequence
LIGY01000015.11matchingAAS08038_LjNCC533	LIGY01000015.1	1matchingAAS08038_LjNCC533	3e-131	1.7e-71	likely BSH	3e-131	Lactobacillus johnsonii 16 Contig_16_length_10204	johnsonii	whole genome shotgun sequence
LIGY01000078.11matchingAAS09178_LjNCC533	LIGY01000078.1	1matchingAAS09178_LjNCC533	1.1e-149	7.3e-73	likely BSH	1.1e-149	Lactobacillus johnsonii 16 Contig_83_length_74782	johnsonii	whole genome shotgun sequence
LSNG01000031.11matchingAAS09178_LjNCC533	LSNG01000031.1	1matchingAAS09178_LjNCC533	8.8e-149	5e-72	likely BSH	8.8e-149	Lactobacillus johnsonii strain W1 scaffold47	johnsonii	whole genome shotgun sequence
LSNG01000033.11matchingAAS08969_LjNCC533	LSNG01000033.1	1matchingAAS08969_LjNCC533	1.5e-134	8.8e-55	likely BSH	1.5e-134	Lactobacillus johnsonii strain W1 scaffold50	johnsonii	whole genome shotgun sequence
LSNG01000041.11matchingAAS08038_LjNCC533	LSNG01000041.1	1matchingAAS08038_LjNCC533	3.4e-129	2.3e-69	likely BSH	3.4e-129	Lactobacillus johnsonii strain W1 scaffold58	johnsonii	whole genome shotgun sequence
AZFM01000007.11matchingYP_193782.1_NCFM	AZFM01000007.1	1matchingYP_193782.1_NCFM	2.8e-141	7.2e-67	likely BSH	2.8e-141	Lactobacillus kalixensis DSM 16043 Scaffold7	kalixensis	whole genome shotgun sequence
AZFM01000016.11matchingAAV42923.1_NCFM	AZFM01000016.1	1matchingAAV42923.1_NCFM	4.9e-144	1.6e-69	likely BSH	4.9e-144	Lactobacillus kalixensis DSM 16043 Scaffold16	kalixensis	whole genome shotgun sequence
AZEM01000127.11matchingABJ59469.1_Lga_ATCC_33323	AZEM01000127.1	1matchingABJ59469.1_Lga_ATCC_33323	2.5e-122	2.4e-67	likely BSH	2.5e-122	Lactobacillus kefiranofaciens subsp. kefirgranum DSM 10550 = JCM 8572 strain DSM 10550 NODE_383	kefiranofaciens	whole genome shotgun sequence
BAMG01000006.11matchingABJ59469.1_Lga_ATCC_33323	BAMG01000006.1	1matchingABJ59469.1_Lga_ATCC_33323	4.4e-100	1.2e-54	likely BSH	4.4e-100	Lactobacillus kefiranofaciens subsp. kefiranofaciens DSM 5016 = JCM 6985 DNA	kefiranofaciens	contig: JCM6985.contig00006
FMXC01000007.11matchingABJ59469.1_Lga_ATCC_33323	FMXC01000007.1	1matchingABJ59469.1_Lga_ATCC_33323	4.4e-100	1.2e-54	likely BSH	4.4e-100	Lactobacillus kefiranofaciens strain ATCC 43761 genome assembly	kefiranofaciens	contig: Ga0052897_scaffold00007.7
AZFU01000044.11matchingYP_193782.1_NCFM	AZFU01000044.1	1matchingYP_193782.1_NCFM	2.7e-140	2.5e-66	likely BSH	2.7e-140	Lactobacillus kitasatonis DSM 16761 = JCM 1039 strain DSM 16761 NODE_79	kitasatonis	whole genome shotgun sequence
BALU01000002.11matchingYP_193782.1_NCFM	BALU01000002.1	1matchingYP_193782.1_NCFM	2.3e-139	3.6e-65	likely BSH	2.3e-139	Lactobacillus kitasatonis DSM 16761 = JCM 1039 DNA	kitasatonis	contig: JCM1039.contig00002
AZEQ01000014.11matchingYP_193782.1_NCFM	AZEQ01000014.1	1matchingYP_193782.1_NCFM	1.8e-136	1.2e-64	likely BSH	1.8e-136	Lactobacillus mucosae DSM 13345 Scaffold14	mucosae	whole genome shotgun sequence
CP011013.13matchingYP_193782.1_NCFM	CP011013.1	3matchingYP_193782.1_NCFM	1.8e-136	1.2e-64	likely BSH	1.8e-136	Lactobacillus mucosae LM1	mucosae	complete genome
CVQW01000006.11matchingYP_193782.1_NCFM	CVQW01000006.1	1matchingYP_193782.1_NCFM	8.3e-136	1.1e-63	likely BSH	8.3e-136	Lactobacillus mucosae LM1 genome assembly Lactobacillus mucosae	mucosae	contig contig00006
FNIH01000009.11matchingYP_193782.1_NCFM	FNIH01000009.1	1matchingYP_193782.1_NCFM	4.6e-136	4.3e-65	likely BSH	4.6e-136	Lactobacillus mucosae strain WCC8 genome assembly	mucosae	contig: Ga0104363_109
FNZY01000010.11matchingYP_193782.1_NCFM	FNZY01000010.1	1matchingYP_193782.1_NCFM	4.6e-135	6e-64	likely BSH	4.6e-135	Lactobacillus mucosae strain KHPC15 genome assembly	mucosae	contig: Ga0104365_110
FOSI01000009.11matchingYP_193782.1_NCFM	FOSI01000009.1	1matchingYP_193782.1_NCFM	4.6e-135	6e-64	likely BSH	4.6e-135	Lactobacillus mucosae strain KHPX11 genome assembly	mucosae	contig: Ga0104369_109
JROC01000019.11matchingYP_193782.1_NCFM	JROC01000019.1	1matchingYP_193782.1_NCFM	1.8e-135	1.7e-63	likely BSH	1.8e-135	Lactobacillus mucosae strain CRL573 Contig_19	mucosae	whole genome shotgun sequence
JSWI01000015.11matchingYP_193782.1_NCFM	JSWI01000015.1	1matchingYP_193782.1_NCFM	1.9e-135	1.4e-63	likely BSH	1.9e-135	Lactobacillus mucosae strain DPC 6426 contig0015	mucosae	whole genome shotgun sequence
AYYN01000103.11matchingWP_010690294.1_Lani	AYYN01000103.1	1matchingWP_010690294.1_Lani	2.6e-133	1.1e-68	likely BSH	2.6e-133	Lactobacillus murinus DSM 20452 = NBRC 14221 strain DSM 20452 NODE_231	murinus	whole genome shotgun sequence
BCVJ01000114.12matchingWP_010690294.1_Lani	BCVJ01000114.1	2matchingWP_010690294.1_Lani	2.3e-132	9e-68	likely BSH	2.3e-132	Lactobacillus murinus DSM 20452 = NBRC 14221 DNA	murinus	contig: LMU01S_CON0114_0001
KB822408.11matchingWP_010690294.1_Lani	KB822408.1	1matchingWP_010690294.1_Lani	1e-126	7.2e-63	likely BSH	1e-126	Lactobacillus murinus ASF361 genomic scaffold acLZi-supercont1.5	murinus	whole genome shotgun sequence
MPSN01000005.11matchingWP_010690294.1_Lani	MPSN01000005.1	1matchingWP_010690294.1_Lani	1.4e-132	1.6e-67	likely BSH	1.4e-132	Lactobacillus murinus strain EF-1 WT_MP_R1_trim_repaired_(paired)_contig_5	murinus	whole genome shotgun sequence
BBFJ01000001.12matchingADN99333_Lpla_ST-III	BBFJ01000001.1	2matchingADN99333_Lpla_ST-III	1.5e-121	1.9e-06	likely BSH	1.5e-121	Lactobacillus odoratitofui DSM 19909 = JCM 15043 DNA	odoratitofui	contig: JCM15043.contig00001
AEKL01000025.11matchingACL98204_Lsal_JCM1046	AEKL01000025.1	1matchingACL98204_Lsal_JCM1046	1.3e-143	1.4e-66	likely BSH	1.3e-143	Lactobacillus oris PB013-T2-3 contig00093	oris	whole genome shotgun sequence
AEKL01000025.12matchingAAS08038_LjNCC533	AEKL01000025.1	2matchingAAS08038_LjNCC533	2.8e-142	5.1e-66	likely BSH	2.8e-142	Lactobacillus oris PB013-T2-3 contig00093	oris	whole genome shotgun sequence
AFTL01000009.12matchingACL98204_Lsal_JCM1046	AFTL01000009.1	2matchingACL98204_Lsal_JCM1046	1.4e-140	3.6e-63	likely BSH	1.4e-140	Lactobacillus oris F0423 ctg1127947904561	oris	whole genome shotgun sequence
AZGE01000001.11matchingACL98204_Lsal_JCM1046	AZGE01000001.1	1matchingACL98204_Lsal_JCM1046	1.4e-141	2.2e-64	likely BSH	1.4e-141	Lactobacillus oris DSM 4864 Scaffold1	oris	whole genome shotgun sequence
AZGM01000138.11matchingACL98204_Lsal_JCM1046	AZGM01000138.1	1matchingACL98204_Lsal_JCM1046	4.6e-144	1.2e-65	likely BSH	4.6e-144	Lactobacillus panis DSM 6035 NODE_349	panis	whole genome shotgun sequence
LUHM01000004.11matchingADO00098_Lpla_ST-III	LUHM01000004.1	1matchingADO00098_Lpla_ST-III	2.4e-148	6.5e-73	likely BSH	2.4e-148	Lactobacillus paraplantarum strain CRL 1905 Contig_54	paraplantarum	whole genome shotgun sequence
AGRI01000001.12matchingS51638_Lpla_LP80	AGRI01000001.1	2matchingS51638_Lpla_LP80	1.1e-147	1.5e-73	likely BSH	1.1e-147	Lactobacillus plantarum subsp. plantarum NC8 Contig10	plantarum	whole genome shotgun sequence
AL935263.27matchingCCC80500_Lpla_WCSF1	AL935263.2	7matchingCCC80500_Lpla_WCSF1	1.6e-148	5.2e-73	likely BSH	1.6e-148	Lactobacillus plantarum WCFS1 complete genome	plantarum
ASJE01000004.11matchingS51638_Lpla_LP80	ASJE01000004.1	1matchingS51638_Lpla_LP80	2.3e-148	1.9e-73	likely BSH	2.3e-148	Lactobacillus plantarum IPLA88 Contig004	plantarum	whole genome shotgun sequence
AUTE01000009.12matchingADO00098_Lpla_ST-III	AUTE01000009.1	2matchingADO00098_Lpla_ST-III	2.6e-147	9.2e-72	likely BSH	2.6e-147	Lactobacillus plantarum WJL 136.LPLWJ.1_9	plantarum	whole genome shotgun sequence
AVFI01000171.12matchingADO00098_Lpla_ST-III	AVFI01000171.1	2matchingADO00098_Lpla_ST-III	2.2e-147	8.2e-72	likely BSH	2.2e-147	Lactobacillus plantarum 2165 L_plantarum_2165_Contig8	plantarum	whole genome shotgun sequence
AWTS01000032.12matchingS51638_Lpla_LP80	AWTS01000032.1	2matchingS51638_Lpla_LP80	1.3e-146	2.2e-72	likely BSH	1.3e-146	Lactobacillus plantarum 19L3 LactobacillusPlantarum_c32	plantarum	whole genome shotgun sequence
AXDQ01000137.11matchingCCC80500_Lpla_WCSF1	AXDQ01000137.1	1matchingCCC80500_Lpla_WCSF1	5.1e-146	5.8e-71	likely BSH	5.1e-146	Lactobacillus plantarum LP91 Contig137	plantarum	whole genome shotgun sequence
AYTU01000002.12matchingADO00098_Lpla_ST-III	AYTU01000002.1	2matchingADO00098_Lpla_ST-III	2.2e-147	8.2e-72	likely BSH	2.2e-147	Lactobacillus plantarum 4_3 Contig_2	plantarum	whole genome shotgun sequence
AZEJ01000005.11matchingS51638_Lpla_LP80	AZEJ01000005.1	1matchingS51638_Lpla_LP80	1.1e-147	1.5e-73	likely BSH	1.1e-147	Lactobacillus plantarum subsp. plantarum ATCC 14917 = JCM 1149 = CGMCC 1.2437 Scaffold5	plantarum	whole genome shotgun sequence
AZFR01000043.11matchingS51638_Lpla_LP80	AZFR01000043.1	1matchingS51638_Lpla_LP80	4.7e-148	2.4e-73	likely BSH	4.7e-148	Lactobacillus plantarum subsp. argentoratensis DSM 16365 NODE_63	plantarum	whole genome shotgun sequence
BALV01000005.12matchingS51638_Lpla_LP80	BALV01000005.1	2matchingS51638_Lpla_LP80	1.3e-146	2.2e-72	likely BSH	1.3e-146	Lactobacillus plantarum subsp. plantarum ATCC 14917 = JCM 1149 = CGMCC 1.2437 DNA	plantarum	contig: JCM1149.contig00005
CBZW010000036.12matchingADO00098_Lpla_ST-III	CBZW010000036.1	2matchingADO00098_Lpla_ST-III	1.2e-143	4.5e-70	likely BSH	1.2e-143	Lactobacillus plantarum WGS project CBZW00000000 data	plantarum	strain 80
CM002918.17matchingCCC80500_Lpla_WCSF1	CM002918.1	7matchingCCC80500_Lpla_WCSF1	1.6e-148	5.2e-73	likely BSH	1.6e-148	Lactobacillus plantarum CMPG5300 chromosome	plantarum	whole genome shotgun sequence
CM003439.15matchingADO00098_Lpla_ST-III	CM003439.1	5matchingADO00098_Lpla_ST-III	5.2e-148	6.6e-73	likely BSH	5.2e-148	Lactobacillus plantarum subsp. plantarum strain CGMCC 1.557 chromosome	plantarum	whole genome shotgun sequence
CP001617.17matchingADO00098_Lpla_ST-III	CP001617.1	7matchingADO00098_Lpla_ST-III	2e-148	5.8e-73	likely BSH	2e-148	Lactobacillus plantarum JDM1	plantarum	complete genome
CP002222.17matchingADO00098_Lpla_ST-III	CP002222.1	7matchingADO00098_Lpla_ST-III	2.4e-148	6.5e-73	likely BSH	2.4e-148	Lactobacillus plantarum subsp. plantarum ST-III	plantarum	complete genome
CP004082.12matchingS51638_Lpla_LP80	CP004082.1	2matchingS51638_Lpla_LP80	2.3e-148	1.9e-73	likely BSH	2.3e-148	Lactobacillus plantarum ZJ316	plantarum	complete genome
CP004406.17matchingADO00098_Lpla_ST-III	CP004406.1	7matchingADO00098_Lpla_ST-III	2e-148	5.8e-73	likely BSH	2e-148	Lactobacillus plantarum DOMLa	plantarum	complete genome
CP006033.17matchingS51638_Lpla_LP80	CP006033.1	7matchingS51638_Lpla_LP80	2.3e-148	1.9e-73	likely BSH	2.3e-148	Lactobacillus plantarum 16	plantarum	complete genome
CP009236.17matchingADO00098_Lpla_ST-III	CP009236.1	7matchingADO00098_Lpla_ST-III	2e-148	5.8e-73	likely BSH	2e-148	Lactobacillus plantarum strain 5-2	plantarum	complete genome
CP010528.17matchingS51638_Lpla_LP80	CP010528.1	7matchingS51638_Lpla_LP80	9.9e-148	4.3e-72	likely BSH	9.9e-148	Lactobacillus plantarum strain B21	plantarum	complete genome
CP012122.17matchingADO00098_Lpla_ST-III	CP012122.1	7matchingADO00098_Lpla_ST-III	4.8e-148	5.4e-73	likely BSH	4.8e-148	Lactobacillus plantarum strain LZ95	plantarum	complete genome
CP012343.15matchingADO00098_Lpla_ST-III	CP012343.1	5matchingADO00098_Lpla_ST-III	2e-148	5.8e-73	likely BSH	2e-148	Lactobacillus plantarum strain ZS2058	plantarum	complete genome
CP013149.17matchingADN97280_Lpla_ST-III	CP013149.1	7matchingADN97280_Lpla_ST-III	2.1e-147	8.7e-72	likely BSH	2.1e-147	Lactobacillus plantarum strain MF1298	plantarum	complete genome
CP013149.18matchingCCC80500_Lpla_WCSF1	CP013149.1	8matchingCCC80500_Lpla_WCSF1	1.7e-147	7.4e-72	likely BSH	1.7e-147	Lactobacillus plantarum strain MF1298	plantarum	complete genome
CP013749.14matchingADO00098_Lpla_ST-III	CP013749.1	4matchingADO00098_Lpla_ST-III	2.6e-147	9.2e-72	likely BSH	2.6e-147	Lactobacillus plantarum strain KP	plantarum	complete genome
CP013753.14matchingADO00098_Lpla_ST-III	CP013753.1	4matchingADO00098_Lpla_ST-III	2.6e-147	9.2e-72	likely BSH	2.6e-147	Lactobacillus plantarum strain DF	plantarum	complete genome
CP014780.17matchingS51638_Lpla_LP80	CP014780.1	7matchingS51638_Lpla_LP80	1.1e-147	1.5e-73	likely BSH	1.1e-147	Lactobacillus plantarum strain JBE245	plantarum	complete genome
CP015126.17matchingADO00098_Lpla_ST-III	CP015126.1	7matchingADO00098_Lpla_ST-III	2.4e-148	6.5e-73	likely BSH	2.4e-148	Lactobacillus plantarum strain CAUH2	plantarum	complete genome
CP015308.14matchingADO00098_Lpla_ST-III	CP015308.1	4matchingADO00098_Lpla_ST-III	2.2e-147	8.2e-72	likely BSH	2.2e-147	Lactobacillus plantarum strain LY-78	plantarum	complete genome
CP015857.17matchingS51638_Lpla_LP80	CP015857.1	7matchingS51638_Lpla_LP80	2.6e-147	2.7e-72	likely BSH	2.6e-147	Lactobacillus plantarum strain LZ227	plantarum	complete genome
CP015966.15matchingS51638_Lpla_LP80	CP015966.1	5matchingS51638_Lpla_LP80	2.6e-147	2.7e-72	likely BSH	2.6e-147	Lactobacillus plantarum strain LZ206	plantarum	complete genome
CP016071.14matchingS51638_Lpla_LP80	CP016071.1	4matchingS51638_Lpla_LP80	1.9e-147	3.5e-72	likely BSH	1.9e-147	Lactobacillus plantarum strain NCU116	plantarum	complete genome
CP017406.17matchingS51638_Lpla_LP80	CP017406.1	7matchingS51638_Lpla_LP80	1.3e-146	2.2e-72	likely BSH	1.3e-146	Lactobacillus plantarum strain RI-113	plantarum	complete genome
CP017954.16matchingADO00098_Lpla_ST-III	CP017954.1	6matchingADO00098_Lpla_ST-III	7.5e-127	8.6e-62	likely BSH	7.5e-127	Lactobacillus plantarum strain C410L1	plantarum	complete genome
CP018324.12matchingADO00098_Lpla_ST-III	CP018324.1	2matchingADO00098_Lpla_ST-III	2e-148	5.8e-73	likely BSH	2e-148	Lactobacillus plantarum subsp. plantarum strain TS12	plantarum	complete genome
CP019722.17matchingADO00098_Lpla_ST-III	CP019722.1	7matchingADO00098_Lpla_ST-III	2e-148	5.8e-73	likely BSH	2e-148	Lactobacillus plantarum strain CLP0611	plantarum	complete genome
FJVL01000008.12matchingADO00098_Lpla_ST-III	FJVL01000008.1	2matchingADO00098_Lpla_ST-III	2.6e-147	9.2e-72	likely BSH	2.6e-147	Lactobacillus plantarum isolate 1 genome assembly	plantarum	contig: scaffold8
FKLQ01000040.11matchingADO00098_Lpla_ST-III	FKLQ01000040.1	1matchingADO00098_Lpla_ST-III	2.4e-148	6.5e-73	likely BSH	2.4e-148	Lactobacillus plantarum isolate 1 genome assembly	plantarum	contig: scaffold40
GL379766.12matchingS51638_Lpla_LP80	GL379766.1	2matchingS51638_Lpla_LP80	1.1e-147	1.5e-73	likely BSH	1.1e-147	Lactobacillus plantarum subsp. plantarum ATCC 14917 genomic scaffold SCAFFOLD6	plantarum	whole genome shotgun sequence
JHWA01000027.14matchingADO00098_Lpla_ST-III	JHWA01000027.1	4matchingADO00098_Lpla_ST-III	2.2e-147	8.2e-72	likely BSH	2.2e-147	Lactobacillus plantarum strain AG30 CC93DRAFT_scf7180000000124_quiver.27_C	plantarum	whole genome shotgun sequence
JIBX01000028.12matchingADO00098_Lpla_ST-III	JIBX01000028.1	2matchingADO00098_Lpla_ST-III	2e-148	5.8e-73	likely BSH	2e-148	Lactobacillus plantarum strain Lp90 Contig28	plantarum	whole genome shotgun sequence
JOJT01000023.12matchingS51638_Lpla_LP80	JOJT01000023.1	2matchingS51638_Lpla_LP80	1.3e-146	2.2e-72	likely BSH	1.3e-146	Lactobacillus plantarum strain DmCS_001 contig76	plantarum	whole genome shotgun sequence
JQAW01000077.12matchingADO00098_Lpla_ST-III	JQAW01000077.1	2matchingADO00098_Lpla_ST-III	2.6e-147	9.2e-72	likely BSH	2.6e-147	Lactobacillus plantarum strain DSM 13273 NODE_189	plantarum	whole genome shotgun sequence
JXAX01000006.12matchingS51638_Lpla_LP80	JXAX01000006.1	2matchingS51638_Lpla_LP80	1.3e-146	2.2e-72	likely BSH	1.3e-146	Lactobacillus plantarum strain 90sk contig006	plantarum	whole genome shotgun sequence
KN234831.14matchingADO00098_Lpla_ST-III	KN234831.1	4matchingADO00098_Lpla_ST-III	2.6e-147	9.2e-72	likely BSH	2.6e-147	Lactobacillus plantarum strain FMNP01 genomic scaffold Scaffold1	plantarum	whole genome shotgun sequence
KQ434247.12matchingS51638_Lpla_LP80	KQ434247.1	2matchingS51638_Lpla_LP80	2.6e-147	2.7e-72	likely BSH	2.6e-147	Lactobacillus plantarum strain L31-1 genomic scaffold scaffold27	plantarum	whole genome shotgun sequence
LBDE01002116.12matchingS51638_Lpla_LP80	LBDE01002116.1	2matchingS51638_Lpla_LP80	1.3e-146	2.2e-72	likely BSH	1.3e-146	Lactobacillus plantarum strain 38 Contig2114	plantarum	whole genome shotgun sequence
LBDF01000002.12matchingS51638_Lpla_LP80	LBDF01000002.1	2matchingS51638_Lpla_LP80	1.3e-146	2.2e-72	likely BSH	1.3e-146	Lactobacillus plantarum strain 8 RA-3 Contig_65	plantarum	whole genome shotgun sequence
LBHS01000001.14matchingS51638_Lpla_LP80	LBHS01000001.1	4matchingS51638_Lpla_LP80	1.1e-146	6.1e-71	likely BSH	1.1e-146	Lactobacillus plantarum strain PS128 chr_contig_1	plantarum	whole genome shotgun sequence
LDEL01000003.12matchingS51638_Lpla_LP80	LDEL01000003.1	2matchingS51638_Lpla_LP80	1.3e-146	2.2e-72	likely BSH	1.3e-146	Lactobacillus plantarum strain Lp1610 lactoplantarum_1610_3	plantarum	whole genome shotgun sequence
LDEM01000001.14matchingADO00098_Lpla_ST-III	LDEM01000001.1	4matchingADO00098_Lpla_ST-III	2.2e-147	8.2e-72	likely BSH	2.2e-147	Lactobacillus plantarum strain Lp1612 lactoplantarum_1612_1	plantarum	whole genome shotgun sequence
LEAV01000030.12matchingADO00098_Lpla_ST-III	LEAV01000030.1	2matchingADO00098_Lpla_ST-III	2.4e-148	6.5e-73	likely BSH	2.4e-148	Lactobacillus plantarum strain 299v 299v_contig00004	plantarum	whole genome shotgun sequence
LEAW01000029.12matchingS51638_Lpla_LP80	LEAW01000029.1	2matchingS51638_Lpla_LP80	1.1e-147	1.5e-73	likely BSH	1.1e-147	Lactobacillus plantarum strain TISTR875 TISTR875_contig00004	plantarum	whole genome shotgun sequence
LEAX01000021.12matchingS51638_Lpla_LP80	LEAX01000021.1	2matchingS51638_Lpla_LP80	1.1e-147	1.5e-73	likely BSH	1.1e-147	Lactobacillus plantarum strain DSM 20246 DSM20246_6	plantarum	whole genome shotgun sequence
LEAY01000020.12matchingS51638_Lpla_LP80	LEAY01000020.1	2matchingS51638_Lpla_LP80	1.1e-147	1.5e-73	likely BSH	1.1e-147	Lactobacillus plantarum strain DSM 2601 DSM2601_6	plantarum	whole genome shotgun sequence
LEAZ01000029.12matchingS51638_Lpla_LP80	LEAZ01000029.1	2matchingS51638_Lpla_LP80	5.3e-147	3.4e-72	likely BSH	5.3e-147	Lactobacillus plantarum strain CIF17AN8 CIF17AN8_contig00004	plantarum	whole genome shotgun sequence
LEBA01000004.12matchingS51638_Lpla_LP80	LEBA01000004.1	2matchingS51638_Lpla_LP80	5.3e-147	3.4e-72	likely BSH	5.3e-147	Lactobacillus plantarum strain CIF17AN2 CIF17AN2_contig00001	plantarum	whole genome shotgun sequence
LEBB01000004.12matchingS51638_Lpla_LP80	LEBB01000004.1	2matchingS51638_Lpla_LP80	5.3e-147	3.4e-72	likely BSH	5.3e-147	Lactobacillus plantarum strain CIF17A5 CIF17A5_contig00001	plantarum	whole genome shotgun sequence
LEBC01000011.12matchingS51638_Lpla_LP80	LEBC01000011.1	2matchingS51638_Lpla_LP80	5.3e-147	3.4e-72	likely BSH	5.3e-147	Lactobacillus plantarum strain CIF17A4 CIF17A4_contig00002	plantarum	whole genome shotgun sequence
LEBD01000004.12matchingS51638_Lpla_LP80	LEBD01000004.1	2matchingS51638_Lpla_LP80	4.7e-148	2.4e-73	likely BSH	4.7e-148	Lactobacillus plantarum strain CIF17A2 CIF17A2_contig00001	plantarum	whole genome shotgun sequence
LEBE01000004.11matchingADO00098_Lpla_ST-III	LEBE01000004.1	1matchingADO00098_Lpla_ST-III	2.4e-148	6.5e-73	likely BSH	2.4e-148	Lactobacillus plantarum strain I08 I08_contig00001	plantarum	whole genome shotgun sequence
LEBF01000001.11matchingS51638_Lpla_LP80	LEBF01000001.1	1matchingS51638_Lpla_LP80	1.7e-148	2.5e-73	likely BSH	1.7e-148	Lactobacillus plantarum strain A3 A3_2	plantarum	whole genome shotgun sequence
LEBG01000004.14matchingS51638_Lpla_LP80	LEBG01000004.1	4matchingS51638_Lpla_LP80	2.2e-147	8.2e-72	likely BSH	2.2e-147	Lactobacillus plantarum strain MHO2.9 MHO2.9_contig00001	plantarum	whole genome shotgun sequence
LEBH01000001.12matchingS51638_Lpla_LP80	LEBH01000001.1	2matchingS51638_Lpla_LP80	2e-148	5.8e-73	likely BSH	2e-148	Lactobacillus plantarum strain MHO2.5 MHO2.5_2	plantarum	whole genome shotgun sequence
LEBI01000012.12matchingS51638_Lpla_LP80	LEBI01000012.1	2matchingS51638_Lpla_LP80	1.1e-147	1.5e-73	likely BSH	1.1e-147	Lactobacillus plantarum strain MHO2.4 MHO2.4_contig00006	plantarum	whole genome shotgun sequence
LEBJ01000004.12matchingS51638_Lpla_LP80	LEBJ01000004.1	2matchingS51638_Lpla_LP80	2.2e-147	8.2e-72	likely BSH	2.2e-147	Lactobacillus plantarum strain P86 P86_contig00001	plantarum	whole genome shotgun sequence
LEBK01000001.12matchingS51638_Lpla_LP80	LEBK01000001.1	2matchingS51638_Lpla_LP80	2e-148	5.8e-73	likely BSH	2e-148	Lactobacillus plantarum strain P76 P76_contig00002	plantarum	whole genome shotgun sequence
LEBL01000004.12matchingS51638_Lpla_LP80	LEBL01000004.1	2matchingS51638_Lpla_LP80	1.7e-148	2.5e-73	likely BSH	1.7e-148	Lactobacillus plantarum strain P73 P73_contig00001	plantarum	whole genome shotgun sequence
LEBM01000001.12matchingS51638_Lpla_LP80	LEBM01000001.1	2matchingS51638_Lpla_LP80	2.2e-147	8.2e-72	likely BSH	2.2e-147	Lactobacillus plantarum strain P67 P67_contig00003	plantarum	whole genome shotgun sequence
LEBN01000004.14matchingS51638_Lpla_LP80	LEBN01000004.1	4matchingS51638_Lpla_LP80	1.9e-147	3.5e-72	likely BSH	1.9e-147	Lactobacillus plantarum strain P62 P62_contig00001	plantarum	whole genome shotgun sequence
LEBO01000001.12matchingS51638_Lpla_LP80	LEBO01000001.1	2matchingS51638_Lpla_LP80	1.7e-148	2.5e-73	likely BSH	1.7e-148	Lactobacillus plantarum strain P42 P42_contig00001	plantarum	whole genome shotgun sequence
LEBP01000004.14matchingS51638_Lpla_LP80	LEBP01000004.1	4matchingS51638_Lpla_LP80	1.9e-147	3.5e-72	likely BSH	1.9e-147	Lactobacillus plantarum strain P31 P31_contig00001	plantarum	whole genome shotgun sequence
LEBQ01000027.12matchingS51638_Lpla_LP80	LEBQ01000027.1	2matchingS51638_Lpla_LP80	2.2e-147	8.2e-72	likely BSH	2.2e-147	Lactobacillus plantarum strain P26 P26_contig00004	plantarum	whole genome shotgun sequence
LEBR01000001.12matchingADO00098_Lpla_ST-III	LEBR01000001.1	2matchingADO00098_Lpla_ST-III	2.4e-148	6.5e-73	likely BSH	2.4e-148	Lactobacillus plantarum strain P22 P22_contig00003	plantarum	whole genome shotgun sequence
LEBS01000001.12matchingS51638_Lpla_LP80	LEBS01000001.1	2matchingS51638_Lpla_LP80	1.9e-147	3.5e-72	likely BSH	1.9e-147	Lactobacillus plantarum strain T10 T10_contig00003	plantarum	whole genome shotgun sequence
LEBT01000039.11matchingADO00098_Lpla_ST-III	LEBT01000039.1	1matchingADO00098_Lpla_ST-III	2e-148	5.8e-73	likely BSH	2e-148	Lactobacillus plantarum strain K35 K35_3	plantarum	whole genome shotgun sequence
LEBU01000001.12matchingADO00098_Lpla_ST-III	LEBU01000001.1	2matchingADO00098_Lpla_ST-III	2.6e-147	9.2e-72	likely BSH	2.6e-147	Lactobacillus plantarum strain I61 I61_contig00003	plantarum	whole genome shotgun sequence
LEBV01000002.12matchingS51638_Lpla_LP80	LEBV01000002.1	2matchingS51638_Lpla_LP80	2e-148	5.8e-73	likely BSH	2e-148	Lactobacillus plantarum strain P14 P14_2	plantarum	whole genome shotgun sequence
LEBW01000017.12matchingS51638_Lpla_LP80	LEBW01000017.1	2matchingS51638_Lpla_LP80	1.1e-147	1.5e-73	likely BSH	1.1e-147	Lactobacillus plantarum strain K36 K36_7	plantarum	whole genome shotgun sequence
LGIM01000028.11matchingS51638_Lpla_LP80	LGIM01000028.1	1matchingS51638_Lpla_LP80	4.7e-148	2.4e-73	likely BSH	4.7e-148	Lactobacillus plantarum strain SNU.Lp177 Contig00028	plantarum	whole genome shotgun sequence
LKCO01000001.12matchingS51638_Lpla_LP80	LKCO01000001.1	2matchingS51638_Lpla_LP80	1.1e-147	1.5e-73	likely BSH	1.1e-147	Lactobacillus plantarum strain WLPL04 contig01	plantarum	whole genome shotgun sequence
LKHZ01000001.12matchingS51638_Lpla_LP80	LKHZ01000001.1	2matchingS51638_Lpla_LP80	1.1e-147	1.5e-73	likely BSH	1.1e-147	Lactobacillus plantarum strain Nizo2877 CONTIG1	plantarum	whole genome shotgun sequence
LKLZ01000003.12matchingADO00098_Lpla_ST-III	LKLZ01000003.1	2matchingADO00098_Lpla_ST-III	2.4e-148	6.5e-73	likely BSH	2.4e-148	Lactobacillus plantarum WJL Contig26on	plantarum	whole genome shotgun sequence
LMVD01000027.12matchingS51638_Lpla_LP80	LMVD01000027.1	2matchingS51638_Lpla_LP80	5.3e-147	3.4e-72	likely BSH	5.3e-147	Lactobacillus plantarum strain SF2A35B Contig20	plantarum	whole genome shotgun sequence
LNCP01000007.14matchingADO00098_Lpla_ST-III	LNCP01000007.1	4matchingADO00098_Lpla_ST-III	2.6e-147	9.2e-72	likely BSH	2.6e-147	Lactobacillus plantarum strain CRL 1506 Contig_25	plantarum	whole genome shotgun sequence
LOMH01000017.11matchingADO00098_Lpla_ST-III	LOMH01000017.1	1matchingADO00098_Lpla_ST-III	2e-148	5.8e-73	likely BSH	2e-148	Lactobacillus plantarum strain 43-3 contig00017	plantarum	whole genome shotgun sequence
LQHB01000003.11matchingS51638_Lpla_LP80	LQHB01000003.1	1matchingS51638_Lpla_LP80	2.3e-148	1.9e-73	likely BSH	2.3e-148	Lactobacillus plantarum strain FBR4 scaffold2	plantarum	whole genome shotgun sequence
LQHC01000014.12matchingADO00098_Lpla_ST-III	LQHC01000014.1	2matchingADO00098_Lpla_ST-III	2.6e-147	9.2e-72	likely BSH	2.6e-147	Lactobacillus plantarum strain FBR5 scaffold8	plantarum	whole genome shotgun sequence
LQHD01000043.11matchingS51638_Lpla_LP80	LQHD01000043.1	1matchingS51638_Lpla_LP80	1.7e-148	2.5e-73	likely BSH	1.7e-148	Lactobacillus plantarum strain FBR6 scaffold3	plantarum	whole genome shotgun sequence
LSND01000046.11matchingS51638_Lpla_LP80	LSND01000046.1	1matchingS51638_Lpla_LP80	1.1e-147	1.5e-73	likely BSH	1.1e-147	Lactobacillus plantarum strain UC8491 contig046	plantarum	whole genome shotgun sequence
LTAU01000039.12matchingADO00098_Lpla_ST-III	LTAU01000039.1	2matchingADO00098_Lpla_ST-III	2.6e-147	9.2e-72	likely BSH	2.6e-147	Lactobacillus plantarum strain Nizo1837 NODE_52	plantarum	whole genome shotgun sequence
LUSM01000131.11matchingADO00098_Lpla_ST-III	LUSM01000131.1	1matchingADO00098_Lpla_ST-III	3.9e-147	1.7e-72	likely BSH	3.9e-147	Lactobacillus plantarum strain NRCC1 contig00131	plantarum	whole genome shotgun sequence
LUWB01000009.12matchingS51638_Lpla_LP80	LUWB01000009.1	2matchingS51638_Lpla_LP80	5.3e-147	3.4e-72	likely BSH	5.3e-147	Lactobacillus plantarum strain Nizo1839 NODE_7	plantarum	whole genome shotgun sequence
LUWD01000011.11matchingADN97280_Lpla_ST-III	LUWD01000011.1	1matchingADN97280_Lpla_ST-III	2.1e-147	8.7e-72	likely BSH	2.1e-147	Lactobacillus plantarum strain Nizo2029 NODE_11	plantarum	whole genome shotgun sequence
LUWD01000011.12matchingCCC80500_Lpla_WCSF1	LUWD01000011.1	2matchingCCC80500_Lpla_WCSF1	1.7e-147	7.4e-72	likely BSH	1.7e-147	Lactobacillus plantarum strain Nizo2029 NODE_11	plantarum	whole genome shotgun sequence
LUWH01000020.11matchingS51638_Lpla_LP80	LUWH01000020.1	1matchingS51638_Lpla_LP80	1.7e-148	2.5e-73	likely BSH	1.7e-148	Lactobacillus plantarum strain Nizo2259 NODE_17	plantarum	whole genome shotgun sequence
LUWI01000035.12matchingADO00098_Lpla_ST-III	LUWI01000035.1	2matchingADO00098_Lpla_ST-III	2.6e-147	9.2e-72	likely BSH	2.6e-147	Lactobacillus plantarum strain Nizo2260 NODE_6	plantarum	whole genome shotgun sequence
LUWJ01000015.12matchingS51638_Lpla_LP80	LUWJ01000015.1	2matchingS51638_Lpla_LP80	2.2e-147	8.2e-72	likely BSH	2.2e-147	Lactobacillus plantarum strain Nizo2262 NODE_6	plantarum	whole genome shotgun sequence
LUWK01000006.12matchingS51638_Lpla_LP80	LUWK01000006.1	2matchingS51638_Lpla_LP80	1.7e-148	2.5e-73	likely BSH	1.7e-148	Lactobacillus plantarum strain Nizo2263 NODE_2	plantarum	whole genome shotgun sequence
LUWL01000018.12matchingS51638_Lpla_LP80	LUWL01000018.1	2matchingS51638_Lpla_LP80	2.2e-147	8.2e-72	likely BSH	2.2e-147	Lactobacillus plantarum strain Nizo2264 NODE_3	plantarum	whole genome shotgun sequence
LUWM01000010.12matchingADO00098_Lpla_ST-III	LUWM01000010.1	2matchingADO00098_Lpla_ST-III	2.6e-147	9.2e-72	likely BSH	2.6e-147	Lactobacillus plantarum strain Nizo2457 NODE_11	plantarum	whole genome shotgun sequence
LUWN01000023.12matchingS51638_Lpla_LP80	LUWN01000023.1	2matchingS51638_Lpla_LP80	1.3e-146	2.2e-72	likely BSH	1.3e-146	Lactobacillus plantarum strain CNW10 NODE_26	plantarum	whole genome shotgun sequence
LUWO01000001.12matchingS51638_Lpla_LP80	LUWO01000001.1	2matchingS51638_Lpla_LP80	1.7e-148	2.5e-73	likely BSH	1.7e-148	Lactobacillus plantarum strain Nizo2484 NODE_2	plantarum	whole genome shotgun sequence
LUWP01000036.12matchingS51638_Lpla_LP80	LUWP01000036.1	2matchingS51638_Lpla_LP80	1.7e-148	2.5e-73	likely BSH	1.7e-148	Lactobacillus plantarum strain Nizo2485 NODE_2	plantarum	whole genome shotgun sequence
LUWQ01000048.12matchingADO00098_Lpla_ST-III	LUWQ01000048.1	2matchingADO00098_Lpla_ST-III	2.6e-147	9.2e-72	likely BSH	2.6e-147	Lactobacillus plantarum strain Nizo2494 NODE_11	plantarum	whole genome shotgun sequence
LUWR01000015.12matchingADO00098_Lpla_ST-III	LUWR01000015.1	2matchingADO00098_Lpla_ST-III	2e-148	5.8e-73	likely BSH	2e-148	Lactobacillus plantarum strain Nizo2535 NODE_4	plantarum	whole genome shotgun sequence
LUWS01000022.12matchingADO00098_Lpla_ST-III	LUWS01000022.1	2matchingADO00098_Lpla_ST-III	2e-148	5.8e-73	likely BSH	2e-148	Lactobacillus plantarum strain Nizo2726 NODE_5	plantarum	whole genome shotgun sequence
LUWT01000004.12matchingS51638_Lpla_LP80	LUWT01000004.1	2matchingS51638_Lpla_LP80	1.3e-146	2.2e-72	likely BSH	1.3e-146	Lactobacillus plantarum strain Nizo2741 NODE_5	plantarum	whole genome shotgun sequence
LUWU01000049.11matchingS51638_Lpla_LP80	LUWU01000049.1	1matchingS51638_Lpla_LP80	2.3e-148	1.9e-73	likely BSH	2.3e-148	Lactobacillus plantarum strain Nizo2753 NODE_15	plantarum	whole genome shotgun sequence
LUWZ01000065.12matchingADO00098_Lpla_ST-III	LUWZ01000065.1	2matchingADO00098_Lpla_ST-III	2.2e-147	8.2e-72	likely BSH	2.2e-147	Lactobacillus plantarum strain Nizo2802 NODE_21	plantarum	whole genome shotgun sequence
LUXA01000005.12matchingS51638_Lpla_LP80	LUXA01000005.1	2matchingS51638_Lpla_LP80	1.3e-146	2.2e-72	likely BSH	1.3e-146	Lactobacillus plantarum strain Nizo2806 NODE_7	plantarum	whole genome shotgun sequence
LUXB01000072.12matchingS51638_Lpla_LP80	LUXB01000072.1	2matchingS51638_Lpla_LP80	2.6e-147	7.2e-72	likely BSH	2.6e-147	Lactobacillus plantarum strain Nizo2814 NODE_4	plantarum	whole genome shotgun sequence
LUXC01000012.12matchingADO00098_Lpla_ST-III	LUXC01000012.1	2matchingADO00098_Lpla_ST-III	2e-148	5.8e-73	likely BSH	2e-148	Lactobacillus plantarum strain Nizo2830 NODE_4	plantarum	whole genome shotgun sequence
LUXD01000014.12matchingADO00098_Lpla_ST-III	LUXD01000014.1	2matchingADO00098_Lpla_ST-III	2e-148	5.8e-73	likely BSH	2e-148	Lactobacillus plantarum strain Nizo2831 NODE_4	plantarum	whole genome shotgun sequence
LUXE01000023.12matchingS51638_Lpla_LP80	LUXE01000023.1	2matchingS51638_Lpla_LP80	1.3e-146	2.2e-72	likely BSH	1.3e-146	Lactobacillus plantarum strain Nizo2855 NODE_7	plantarum	whole genome shotgun sequence
LUXF01000042.12matchingS51638_Lpla_LP80	LUXF01000042.1	2matchingS51638_Lpla_LP80	1.3e-146	2.2e-72	likely BSH	1.3e-146	Lactobacillus plantarum strain Nizo2889 NODE_14	plantarum	whole genome shotgun sequence
LUXG01000012.12matchingADO00098_Lpla_ST-III	LUXG01000012.1	2matchingADO00098_Lpla_ST-III	2e-148	5.8e-73	likely BSH	2e-148	Lactobacillus plantarum strain Nizo2891 NODE_4	plantarum	whole genome shotgun sequence
LUXH01000021.11matchingS51638_Lpla_LP80	LUXH01000021.1	1matchingS51638_Lpla_LP80	2.3e-148	1.9e-73	likely BSH	2.3e-148	Lactobacillus plantarum strain Nizo3400 NODE_36	plantarum	whole genome shotgun sequence
LUXI01000024.12matchingADO00098_Lpla_ST-III	LUXI01000024.1	2matchingADO00098_Lpla_ST-III	2e-148	5.8e-73	likely BSH	2e-148	Lactobacillus plantarum strain Nizo3892 NODE_6	plantarum	whole genome shotgun sequence
LUXK01000005.12matchingS51638_Lpla_LP80	LUXK01000005.1	2matchingS51638_Lpla_LP80	2.2e-147	8.2e-72	likely BSH	2.2e-147	Lactobacillus plantarum strain Nizo3894 NODE_6	plantarum	whole genome shotgun sequence
LUXL01000019.14matchingADO00098_Lpla_ST-III	LUXL01000019.1	4matchingADO00098_Lpla_ST-III	2.2e-147	8.2e-72	likely BSH	2.2e-147	Lactobacillus plantarum strain ER NODE_19	plantarum	whole genome shotgun sequence
LUXM01000018.12matchingS51638_Lpla_LP80	LUXM01000018.1	2matchingS51638_Lpla_LP80	9.9e-148	4.3e-72	likely BSH	9.9e-148	Lactobacillus plantarum strain 19.1 NODE_18	plantarum	whole genome shotgun sequence
LUXN01000006.12matchingADO00098_Lpla_ST-III	LUXN01000006.1	2matchingADO00098_Lpla_ST-III	2.4e-148	6.5e-73	likely BSH	2.4e-148	Lactobacillus plantarum strain NAB1 NODE_6	plantarum	whole genome shotgun sequence
LUXO01000033.12matchingADO00098_Lpla_ST-III	LUXO01000033.1	2matchingADO00098_Lpla_ST-III	2.4e-148	6.5e-73	likely BSH	2.4e-148	Lactobacillus plantarum strain NAB2 NODE_33	plantarum	whole genome shotgun sequence
LYUK01000016.12matchingADO00098_Lpla_ST-III	LYUK01000016.1	2matchingADO00098_Lpla_ST-III	2.2e-147	8.2e-72	likely BSH	2.2e-147	Lactobacillus plantarum strain SRCM101060 contig00016	plantarum	whole genome shotgun sequence
LZXZ01000026.12matchingADO00098_Lpla_ST-III	LZXZ01000026.1	2matchingADO00098_Lpla_ST-III	2.2e-147	8.2e-72	likely BSH	2.2e-147	Lactobacillus plantarum strain TL2766 Contig_58	plantarum	whole genome shotgun sequence
MAMT01000005.12matchingADO00098_Lpla_ST-III	MAMT01000005.1	2matchingADO00098_Lpla_ST-III	2.4e-148	6.5e-73	likely BSH	2.4e-148	Lactobacillus plantarum strain PC520 Scaffold5	plantarum	whole genome shotgun sequence
MAXE01000007.12matchingS51638_Lpla_LP80	MAXE01000007.1	2matchingS51638_Lpla_LP80	2.2e-147	8.2e-72	likely BSH	2.2e-147	Lactobacillus plantarum strain XJ25 Scaffold7	plantarum	whole genome shotgun sequence
MCOL01000001.18matchingCCC80500_Lpla_WCSF1	MCOL01000001.1	8matchingCCC80500_Lpla_WCSF1	1.6e-148	5.2e-73	likely BSH	1.6e-148	Lactobacillus plantarum strain JSA22 contig00001	plantarum	whole genome shotgun sequence
MJAM01000001.14matchingS51638_Lpla_LP80	MJAM01000001.1	4matchingS51638_Lpla_LP80	2.2e-147	8.2e-72	likely BSH	2.2e-147	Lactobacillus plantarum strain Kanjika2007 scaffold2	plantarum	whole genome shotgun sequence
MJHC01000004.12matchingS51638_Lpla_LP80	MJHC01000004.1	2matchingS51638_Lpla_LP80	2.2e-147	8.2e-72	likely BSH	2.2e-147	Lactobacillus plantarum strain RI-011 20150709.B-R11_R1_contig_4	plantarum	whole genome shotgun sequence
MJHD01000050.12matchingS51638_Lpla_LP80	MJHD01000050.1	2matchingS51638_Lpla_LP80	2.6e-147	2.7e-72	likely BSH	2.6e-147	Lactobacillus plantarum strain RI-012 20150702.X-R12_S3_R1_001_(paired)_contig_50	plantarum	whole genome shotgun sequence
MJHH01000004.12matchingADO00098_Lpla_ST-III	MJHH01000004.1	2matchingADO00098_Lpla_ST-III	2.2e-147	8.2e-72	likely BSH	2.2e-147	Lactobacillus plantarum strain RI-162 20150702.X-R162_S5_R1_001_(paired)_contig_4	plantarum	whole genome shotgun sequence
MJHI01000022.11matchingADO00098_Lpla_ST-III	MJHI01000022.1	1matchingADO00098_Lpla_ST-III	2e-148	5.8e-73	likely BSH	2e-148	Lactobacillus plantarum strain RI-165 20150702.X-R165_S6_R1_001_(paired)_contig_22	plantarum	whole genome shotgun sequence
MJHJ01000025.12matchingADO00098_Lpla_ST-III	MJHJ01000025.1	2matchingADO00098_Lpla_ST-III	2.2e-147	8.2e-72	likely BSH	2.2e-147	Lactobacillus plantarum strain RI-189 20150702.X-R189_S7_R1_001_(paired)_contig_25	plantarum	whole genome shotgun sequence
MJHK01000005.12matchingADO00098_Lpla_ST-III	MJHK01000005.1	2matchingADO00098_Lpla_ST-III	2.2e-147	8.2e-72	likely BSH	2.2e-147	Lactobacillus plantarum strain RI-190 20150702.X-R190_S8_R1_001_(paired)_contig_5	plantarum	whole genome shotgun sequence
MKDF01000022.12matchingS51638_Lpla_LP80	MKDF01000022.1	2matchingS51638_Lpla_LP80	1.3e-146	2.2e-72	likely BSH	1.3e-146	Lactobacillus plantarum strain RI-405 20150702.X-R405_S22_R1_001_(paired)_contig_22	plantarum	whole genome shotgun sequence
MKDK01000009.12matchingS51638_Lpla_LP80	MKDK01000009.1	2matchingS51638_Lpla_LP80	1.3e-146	2.2e-72	likely BSH	1.3e-146	Lactobacillus plantarum strain RI-422 20150709.B-R422_R1_contig_9	plantarum	whole genome shotgun sequence
MKDQ01000024.12matchingADO00098_Lpla_ST-III	MKDQ01000024.1	2matchingADO00098_Lpla_ST-III	2.6e-147	9.2e-72	likely BSH	2.6e-147	Lactobacillus plantarum strain RI-123 p1551o1945-8_S8_L001_R1_001_(paired)_contig_24	plantarum	whole genome shotgun sequence
MKDS01000002.12matchingADO00098_Lpla_ST-III	MKDS01000002.1	2matchingADO00098_Lpla_ST-III	2.6e-147	9.2e-72	likely BSH	2.6e-147	Lactobacillus plantarum strain RI-139 p1551o1945-10_S10_L001_R1_001_(paired)_contig_2	plantarum	whole genome shotgun sequence
MKDT01000017.11matchingADO00098_Lpla_ST-III	MKDT01000017.1	1matchingADO00098_Lpla_ST-III	2.4e-148	6.5e-73	likely BSH	2.4e-148	Lactobacillus plantarum strain RI-140 p1551o1945-11_S11_L001_R1_001_(paired)_contig_17	plantarum	whole genome shotgun sequence
MKDU01000003.12matchingS51638_Lpla_LP80	MKDU01000003.1	2matchingS51638_Lpla_LP80	2.2e-147	8.2e-72	likely BSH	2.2e-147	Lactobacillus plantarum strain RI-146 p1551o1945-12_S12_L001_R1_001_(paired)_contig_3	plantarum	whole genome shotgun sequence
MKDV01000029.12matchingADO00098_Lpla_ST-III	MKDV01000029.1	2matchingADO00098_Lpla_ST-III	2.6e-147	9.2e-72	likely BSH	2.6e-147	Lactobacillus plantarum strain RI-147 p1551o1945-13_S13_L001_R1_001_(paired)_contig_29	plantarum	whole genome shotgun sequence
MKDY01000027.12matchingS51638_Lpla_LP80	MKDY01000027.1	2matchingS51638_Lpla_LP80	1.3e-146	2.2e-72	likely BSH	1.3e-146	Lactobacillus plantarum strain RI-266 p1551o1945-19_S19_L001_R1_001_(paired)_contig_27	plantarum	whole genome shotgun sequence
MKDZ01000008.11matchingADO00098_Lpla_ST-III	MKDZ01000008.1	1matchingADO00098_Lpla_ST-III	2e-148	5.8e-73	likely BSH	2e-148	Lactobacillus plantarum strain RI-505 p1551o2560-01__merged_contig_8	plantarum	whole genome shotgun sequence
MKEA01000050.12matchingADO00098_Lpla_ST-III	MKEA01000050.1	2matchingADO00098_Lpla_ST-III	2.2e-147	8.2e-72	likely BSH	2.2e-147	Lactobacillus plantarum strain RI-506 p1551o2560-02_contig_50__61.52	plantarum	whole genome shotgun sequence
MKEB01000013.11matchingADO00098_Lpla_ST-III	MKEB01000013.1	1matchingADO00098_Lpla_ST-III	2e-148	5.8e-73	likely BSH	2e-148	Lactobacillus plantarum strain RI-507 p1551o2560-03_S3_contig_13	plantarum	whole genome shotgun sequence
MKEC01000006.11matchingADO00098_Lpla_ST-III	MKEC01000006.1	1matchingADO00098_Lpla_ST-III	2e-148	5.8e-73	likely BSH	2e-148	Lactobacillus plantarum strain RI-509 p1551o2560-05_S5_contig_6	plantarum	whole genome shotgun sequence
MKEE01000044.12matchingADO00098_Lpla_ST-III	MKEE01000044.1	2matchingADO00098_Lpla_ST-III	2.2e-147	8.2e-72	likely BSH	2.2e-147	Lactobacillus plantarum strain RI-511 p1551o2560-07_S7_contig_44	plantarum	whole genome shotgun sequence
MKEF01000039.12matchingADO00098_Lpla_ST-III	MKEF01000039.1	2matchingADO00098_Lpla_ST-III	2.2e-147	8.2e-72	likely BSH	2.2e-147	Lactobacillus plantarum strain RI-512 p1551o2560-08_S8_contig_39	plantarum	whole genome shotgun sequence
MKEG01000002.11matchingS51638_Lpla_LP80	MKEG01000002.1	1matchingS51638_Lpla_LP80	1.1e-147	1.5e-73	likely BSH	1.1e-147	Lactobacillus plantarum strain RI-513 p1551o2560-09_S9_contig_2	plantarum	whole genome shotgun sequence
MKEH01000007.14matchingADO00098_Lpla_ST-III	MKEH01000007.1	4matchingADO00098_Lpla_ST-III	2.2e-147	8.2e-72	likely BSH	2.2e-147	Lactobacillus plantarum strain RI-514 p1551o2560-10_S10_contig_7	plantarum	whole genome shotgun sequence
MKFX01000009.11matchingADO00098_Lpla_ST-III	MKFX01000009.1	1matchingADO00098_Lpla_ST-III	2e-148	5.8e-73	likely BSH	2e-148	Lactobacillus plantarum strain RI-208 20150709.B-R208_R1_contig_9	plantarum	whole genome shotgun sequence
MKGF01000002.11matchingADN97280_Lpla_ST-III	MKGF01000002.1	1matchingADN97280_Lpla_ST-III	2.1e-147	8.7e-72	likely BSH	2.1e-147	Lactobacillus plantarum strain RI-515 p1551o2560-11_S11_contig_2	plantarum	whole genome shotgun sequence
MKGF01000002.12matchingCCC80500_Lpla_WCSF1	MKGF01000002.1	2matchingCCC80500_Lpla_WCSF1	1.7e-147	7.4e-72	likely BSH	1.7e-147	Lactobacillus plantarum strain RI-515 p1551o2560-11_S11_contig_2	plantarum	whole genome shotgun sequence
MUZE01000002.11matchingCCC80500_Lpla_WCSF1	MUZE01000002.1	1matchingCCC80500_Lpla_WCSF1	1.6e-148	5.2e-73	likely BSH	1.6e-148	Lactobacillus plantarum strain 10CH NODE_2_length_218798_cov_60.6667_ID_2558	plantarum	whole genome shotgun sequence
AAPZ02000002.11matchingEDX41535_Lreu_100-23	AAPZ02000002.1	1matchingEDX41535_Lreu_100-23	1.6e-142	2.1e-61	likely BSH	1.6e-142	Lactobacillus reuteri 100-23 ctg5289	reuteri	whole genome shotgun sequence
ACGX02000006.11matchingEDX41535_Lreu_100-23	ACGX02000006.1	1matchingEDX41535_Lreu_100-23	1.8e-144	1.9e-63	likely BSH	1.8e-144	Lactobacillus reuteri MM4-1A Contig21738	reuteri	whole genome shotgun sequence
AEAW01000032.11matchingEDX41535_Lreu_100-23	AEAW01000032.1	1matchingEDX41535_Lreu_100-23	5.8e-144	1e-63	likely BSH	5.8e-144	Lactobacillus reuteri mlc3 Lreuteri_mlc3_contig_00032	reuteri	whole genome shotgun sequence
AEAX01000103.11matchingEDX41535_Lreu_100-23	AEAX01000103.1	1matchingEDX41535_Lreu_100-23	2e-145	2.1e-64	likely BSH	2e-145	Lactobacillus reuteri lpuph Lreuteri_lpuph_contig_00103	reuteri	whole genome shotgun sequence
AP007281.11matchingEDX41535_Lreu_100-23	AP007281.1	1matchingEDX41535_Lreu_100-23	4e-143	3.5e-62	likely BSH	4e-143	Lactobacillus reuteri JCM 1112 DNA	reuteri	complete genome
AZDD01000029.11matchingEDX41535_Lreu_100-23	AZDD01000029.1	1matchingEDX41535_Lreu_100-23	4e-143	3.5e-62	likely BSH	4e-143	Lactobacillus reuteri DSM 20016 Scaffold29	reuteri	whole genome shotgun sequence
CP000705.11matchingEDX41535_Lreu_100-23	CP000705.1	1matchingEDX41535_Lreu_100-23	4e-143	3.5e-62	likely BSH	4e-143	Lactobacillus reuteri DSM 20016	reuteri	complete genome
CP006011.11matchingEDX41535_Lreu_100-23	CP006011.1	1matchingEDX41535_Lreu_100-23	6.3e-144	1.1e-63	likely BSH	6.3e-144	Lactobacillus reuteri I5007	reuteri	complete genome
CP006603.11matchingEDX41535_Lreu_100-23	CP006603.1	1matchingEDX41535_Lreu_100-23	4.5e-144	3.9e-63	likely BSH	4.5e-144	Lactobacillus reuteri TD1	reuteri	complete genome
CP011024.11matchingEDX41535_Lreu_100-23	CP011024.1	1matchingEDX41535_Lreu_100-23	4e-143	3.5e-62	likely BSH	4e-143	Lactobacillus reuteri strain IRT	reuteri	complete genome
CP014786.11matchingEDX41535_Lreu_100-23	CP014786.1	1matchingEDX41535_Lreu_100-23	6.3e-144	1.1e-63	likely BSH	6.3e-144	Lactobacillus reuteri strain ZLR003	reuteri	complete genome
CP015408.11matchingEDX41535_Lreu_100-23	CP015408.1	1matchingEDX41535_Lreu_100-23	2.5e-143	4e-62	likely BSH	2.5e-143	Lactobacillus reuteri strain I49	reuteri	complete genome
FR854361.11matchingEDX41535_Lreu_100-23	FR854361.1	1matchingEDX41535_Lreu_100-23	6.3e-144	1.1e-63	likely BSH	6.3e-144	Lactobacillus reuteri ATCC 53608 annotated genomic scaffold	reuteri	lreu_v1_TGAC_scaffold_01
GG693759.11matchingEDX41535_Lreu_100-23	GG693759.1	1matchingEDX41535_Lreu_100-23	4e-143	3.5e-62	likely BSH	4e-143	Lactobacillus reuteri MM2-3 genomic scaffold SCAFFOLD4	reuteri	whole genome shotgun sequence
JOKX02000004.11matchingEDX41535_Lreu_100-23	JOKX02000004.1	1matchingEDX41535_Lreu_100-23	9.2e-143	9.3e-62	likely BSH	9.2e-143	Lactobacillus reuteri strain TMW1.112 contig04	reuteri	whole genome shotgun sequence
JOOG01000036.11matchingEDX41535_Lreu_100-23	JOOG01000036.1	1matchingEDX41535_Lreu_100-23	2.4e-144	2.7e-63	likely BSH	2.4e-144	Lactobacillus reuteri strain LTH5448 scaffold3.11	reuteri	whole genome shotgun sequence
JOSW02000004.11matchingEDX41535_Lreu_100-23	JOSW02000004.1	1matchingEDX41535_Lreu_100-23	1.5e-142	1.2e-61	likely BSH	1.5e-142	Lactobacillus reuteri strain TMW1.656 contig04	reuteri	whole genome shotgun sequence
JOSX01000023.11matchingEDX41535_Lreu_100-23	JOSX01000023.1	1matchingEDX41535_Lreu_100-23	9.2e-143	9.3e-62	likely BSH	9.2e-143	Lactobacillus reuteri strain LTH2584 scaffold7.1	reuteri	whole genome shotgun sequence
LYWI01000023.11matchingEDX41535_Lreu_100-23	LYWI01000023.1	1matchingEDX41535_Lreu_100-23	1.8e-144	1.9e-63	likely BSH	1.8e-144	Lactobacillus reuteri strain CRL 1098 Contig_3	reuteri	whole genome shotgun sequence
MAGB01000115.13matchingEDX41535_Lreu_100-23	MAGB01000115.1	3matchingEDX41535_Lreu_100-23	4.8e-108	5.6e-48	likely BSH	4.8e-108	Lactobacillus reuteri strain HI24 IonXpress_011_rawlib.basecaller_c43	reuteri	whole genome shotgun sequence
MBLQ01000140.11matchingEDX41535_Lreu_100-23	MBLQ01000140.1	1matchingEDX41535_Lreu_100-23	1.2e-142	6e-62	likely BSH	1.2e-142	Lactobacillus reuteri strain 480_44 contig_86	reuteri	whole genome shotgun sequence
MBLR01000109.11matchingEDX41535_Lreu_100-23	MBLR01000109.1	1matchingEDX41535_Lreu_100-23	5.5e-144	3.2e-63	likely BSH	5.5e-144	Lactobacillus reuteri strain 482_46 contig_26	reuteri	whole genome shotgun sequence
MBLS01000143.11matchingEDX41535_Lreu_100-23	MBLS01000143.1	1matchingEDX41535_Lreu_100-23	5.5e-144	3.2e-63	likely BSH	5.5e-144	Lactobacillus reuteri strain 482_54 contig_6	reuteri	whole genome shotgun sequence
MBLT01000410.11matchingEDX41535_Lreu_100-23	MBLT01000410.1	1matchingEDX41535_Lreu_100-23	5.5e-144	3.2e-63	likely BSH	5.5e-144	Lactobacillus reuteri strain 484_32 contig_47	reuteri	whole genome shotgun sequence
MBLU01000111.11matchingEDX41535_Lreu_100-23	MBLU01000111.1	1matchingEDX41535_Lreu_100-23	1.2e-142	6e-62	likely BSH	1.2e-142	Lactobacillus reuteri strain 484_39 contig_25	reuteri	whole genome shotgun sequence
MCNS01000001.11matchingEDX41535_Lreu_100-23	MCNS01000001.1	1matchingEDX41535_Lreu_100-23	3.8e-144	4.8e-63	likely BSH	3.8e-144	Lactobacillus reuteri strain P43 Contig_001	reuteri	whole genome shotgun sequence
MKQH01000014.11matchingEDX41535_Lreu_100-23	MKQH01000014.1	1matchingEDX41535_Lreu_100-23	5.8e-144	4e-63	likely BSH	5.8e-144	Lactobacillus reuteri strain 121 scf7180000000041quiver	reuteri	whole genome shotgun sequence
MUZP01000001.11matchingEDX41535_Lreu_100-23	MUZP01000001.1	1matchingEDX41535_Lreu_100-23	2.3e-143	3.8e-64	likely BSH	2.3e-143	Lactobacillus reuteri strain MD IIE-43 contig_1	reuteri	whole genome shotgun sequence
MWVS01000048.11matchingEDX41535_Lreu_100-23	MWVS01000048.1	1matchingEDX41535_Lreu_100-23	1.3e-142	7.4e-62	likely BSH	1.3e-142	Lactobacillus reuteri strain CECT8605 LreuteriCECT8605contig048	reuteri	whole genome shotgun sequence
FONU01000010.11matchingCCC80500_Lpla_WCSF1	FONU01000010.1	1matchingCCC80500_Lpla_WCSF1	9e-130	6.9e-62	likely BSH	9e-130	Lactobacillus rogosae strain ATCC 27753 genome assembly	rogosae	contig: Ga0052885_scaffold00008.8
FONU01000017.11matchingWP_010690294.1_Lani	FONU01000017.1	1matchingWP_010690294.1_Lani	3.2e-124	3.9e-58	likely BSH	3.2e-124	Lactobacillus rogosae strain ATCC 27753 genome assembly	rogosae	contig: Ga0052885_scaffold00015.15
AFOJ01000006.11matchingWP_010690294.1_Lani	AFOJ01000006.1	1matchingWP_010690294.1_Lani	4e-134	3.2e-62	likely BSH	4e-134	Lactobacillus ruminis SPM0211 83_6	ruminis	whole genome shotgun sequence
AFYE01000056.12matchingWP_010690294.1_Lani	AFYE01000056.1	2matchingWP_010690294.1_Lani	8.5e-133	5.2e-61	likely BSH	8.5e-133	Lactobacillus ruminis ATCC 25644	ruminis	whole genome shotgun sequence
AWYA01000044.12matchingWP_010690294.1_Lani	AWYA01000044.1	2matchingWP_010690294.1_Lani	2.3e-132	1.3e-60	likely BSH	2.3e-132	Lactobacillus ruminis DPC 6832 NODE_173	ruminis	whole genome shotgun sequence
AWYB01000353.11matchingWP_010690294.1_Lani	AWYB01000353.1	1matchingWP_010690294.1_Lani	4e-134	3.2e-62	likely BSH	4e-134	Lactobacillus ruminis S23 NODE_54	ruminis	whole genome shotgun sequence
AYYL01000013.11matchingWP_010690294.1_Lani	AYYL01000013.1	1matchingWP_010690294.1_Lani	2.1e-133	2.5e-60	likely BSH	2.1e-133	Lactobacillus ruminis DSM 20403 = NBRC 102161 strain DSM 20403 Scaffold13	ruminis	whole genome shotgun sequence
BCVU01000019.12matchingWP_010690294.1_Lani	BCVU01000019.1	2matchingWP_010690294.1_Lani	4.6e-132	4.1e-59	likely BSH	4.6e-132	Lactobacillus ruminis DSM 20403 = NBRC 102161 DNA	ruminis	contig: LRU01S_CON0019_0001
CP003032.12matchingWP_010690294.1_Lani	CP003032.1	2matchingWP_010690294.1_Lani	2.1e-133	3.3e-60	likely BSH	2.1e-133	Lactobacillus ruminis ATCC 27782	ruminis	complete genome
FOPI01000022.11matchingWP_010690294.1_Lani	FOPI01000022.1	1matchingWP_010690294.1_Lani	2.1e-133	2.5e-60	likely BSH	2.1e-133	Lactobacillus ruminis DSM 20403 = NBRC 102161 genome assembly	ruminis	contig: IE15DRAFT_scaffold00020.20
FR890235.12matchingWP_010690294.1_Lani	FR890235.1	2matchingWP_010690294.1_Lani	8.5e-133	5.2e-61	likely BSH	8.5e-133	Lactobacillus ruminis CAG:367 genomic scaffold	ruminis	scf501
GL833109.12matchingWP_010690294.1_Lani	GL833109.1	2matchingWP_010690294.1_Lani	8.5e-133	5.2e-61	likely BSH	8.5e-133	Lactobacillus ruminis ATCC 25644 genomic scaffold SCAFFOLD1	ruminis	whole genome shotgun sequence
JHAB01000014.12matchingWP_010690294.1_Lani	JHAB01000014.1	2matchingWP_010690294.1_Lani	2.2e-133	1.5e-61	likely BSH	2.2e-133	Lactobacillus ruminis strain DPC 6830 NODE_28	ruminis	whole genome shotgun sequence
JHAJ01000011.12matchingWP_010690294.1_Lani	JHAJ01000011.1	2matchingWP_010690294.1_Lani	4.6e-132	4.1e-59	likely BSH	4.6e-132	Lactobacillus ruminis strain ATCC 27780 NODE_14	ruminis	whole genome shotgun sequence
MRYO01000030.12matchingCCC80500_Lpla_WCSF1	MRYO01000030.1	2matchingCCC80500_Lpla_WCSF1	7.8e-133	1.7e-61	likely BSH	7.8e-133	Lactobacillus ruminis strain GRL1172 contig00030	ruminis	whole genome shotgun sequence
MRYP01000017.11matchingWP_010690294.1_Lani	MRYP01000017.1	1matchingWP_010690294.1_Lani	2.1e-133	2.5e-60	likely BSH	2.1e-133	Lactobacillus ruminis strain PEL65 NODE_17_length_47366_cov_142.469_ID_33	ruminis	whole genome shotgun sequence
MRYQ01000008.11matchingWP_010690294.1_Lani	MRYQ01000008.1	1matchingWP_010690294.1_Lani	9.9e-135	2e-61	likely BSH	9.9e-135	Lactobacillus ruminis strain PEL66 NODE_8_length_81250_cov_335.698_ID_15	ruminis	whole genome shotgun sequence
AZFP01000057.11matchingYP_193782.1_NCFM	AZFP01000057.1	1matchingYP_193782.1_NCFM	1e-136	6e-70	likely BSH	1e-136	Lactobacillus saerimneri DSM 16049 Scaffold57	saerimneri	whole genome shotgun sequence
AFMN01000003.11matchingJX120368_Lsal_B-30514	AFMN01000003.1	1matchingJX120368_Lsal_B-30514	9.5e-137	1.8e-67	likely BSH	9.5e-137	Lactobacillus salivarius NIAS840 84_3	salivarius	whole genome shotgun sequence
AFOI01000009.11matchingJX120368_Lsal_B-30514	AFOI01000009.1	1matchingJX120368_Lsal_B-30514	2.1e-137	4.3e-68	likely BSH	2.1e-137	Lactobacillus salivarius GJ-24 LSGJ_9	salivarius	whole genome shotgun sequence
AICL01000007.11matchingJX120368_Lsal_B-30514	AICL01000007.1	1matchingJX120368_Lsal_B-30514	1.7e-137	9.7e-68	likely BSH	1.7e-137	Lactobacillus salivarius SMXD51 plasmid pLS51A	salivarius	whole genome shotgun sequence
AYYT01000012.11matchingJX120368_Lsal_B-30514	AYYT01000012.1	1matchingJX120368_Lsal_B-30514	3e-138	2.8e-69	likely BSH	3e-138	Lactobacillus salivarius DSM 20555 = ATCC 11741 strain DSM 20555 Scaffold12	salivarius	whole genome shotgun sequence
CBVR010000001.11matchingJX120368_Lsal_B-30514	CBVR010000001.1	1matchingJX120368_Lsal_B-30514	2.6e-137	1.2e-67	likely BSH	2.6e-137	Lactobacillus salivarius cp400 WGS project CBVR000000000 data	salivarius	contig scaffold1
CBVR010000068.11matchingACL98204_Lsal_JCM1046	CBVR010000068.1	1matchingACL98204_Lsal_JCM1046	3.5e-145	1.6e-63	likely BSH	3.5e-145	Lactobacillus salivarius cp400 WGS project CBVR000000000 data	salivarius	contig scaffold69
CP000234.11matchingYP_536688_Lsal_UCC118	CP000234.1	1matchingYP_536688_Lsal_UCC118	1.1e-126	1.9e-57	likely BSH	1.1e-126	Lactobacillus salivarius UCC118 plasmid pMP118	salivarius	complete sequence
CP007646.13matchingACL98204_Lsal_JCM1046	CP007646.1	3matchingACL98204_Lsal_JCM1046	3.5e-145	1.6e-63	likely BSH	3.5e-145	Lactobacillus salivarius strain JCM1046	salivarius	complete genome
CP007647.11matchingJX120368_Lsal_B-30514	CP007647.1	1matchingJX120368_Lsal_B-30514	9.4e-136	2.3e-66	likely BSH	9.4e-136	Lactobacillus salivarius strain JCM 1046 plasmid pMP1046A	salivarius	complete sequence
CP011404.11matchingJX120368_Lsal_B-30514	CP011404.1	1matchingJX120368_Lsal_B-30514	1.3e-137	1.5e-67	likely BSH	1.3e-137	Lactobacillus salivarius str. Ren plasmid pR1	salivarius	complete sequence
CP017108.11matchingJX120368_Lsal_B-30514	CP017108.1	1matchingJX120368_Lsal_B-30514	2.6e-137	8e-68	likely BSH	2.6e-137	Lactobacillus salivarius strain CICC23174 plasmid pLS_1 sequence	salivarius
GG693221.11matchingJX120368_Lsal_B-30514	GG693221.1	1matchingJX120368_Lsal_B-30514	2.5e-137	3.3e-68	likely BSH	2.5e-137	Lactobacillus salivarius ATCC 11741 genomic scaffold SCAFFOLD1	salivarius	whole genome shotgun sequence
JUQA01000077.11matchingYP_536688_Lsal_UCC118	JUQA01000077.1	1matchingYP_536688_Lsal_UCC118	1.3e-117	5.6e-54	likely BSH	1.3e-117	Lactobacillus salivarius strain 866_LSAL 199_65103_1634205	salivarius	whole genome shotgun sequence
JUTI01000020.11matchingJX120368_Lsal_B-30514	JUTI01000020.1	1matchingJX120368_Lsal_B-30514	1.5e-137	1.3e-68	likely BSH	1.5e-137	Lactobacillus salivarius strain 778_LSAL 154_59828_2387321	salivarius	whole genome shotgun sequence
JVAF01000109.11matchingJX120368_Lsal_B-30514	JVAF01000109.1	1matchingJX120368_Lsal_B-30514	3.3e-136	7.2e-68	likely BSH	3.3e-136	Lactobacillus salivarius strain 609_LSAL 394_41523_483605_374+	salivarius	236+
JQBW01000010.11matchingYP_193782.1_NCFM	JQBW01000010.1	1matchingYP_193782.1_NCFM	1.6e-134	2.4e-64	likely BSH	1.6e-134	Lactobacillus secaliphilus strain DSM 17896 NODE_29	secaliphilus	whole genome shotgun sequence
CALZ01000132.12matchingWP_010690294.1_Lani	CALZ01000132.1	2matchingWP_010690294.1_Lani	1.4e-128	7.3e-60	likely BSH	1.4e-128	Lactobacillus sp. 66c WGS project data	sp.	contig 132
CDLD01000014.11matchingYP_193782.1_NCFM	CDLD01000014.1	1matchingYP_193782.1_NCFM	1e-142	2.3e-64	likely BSH	1e-142	Lactobacillus sp. OTU4228 genome assembly	sp.	contig: contig00014
CDLD01000019.11matchingAAV42923.1_NCFM	CDLD01000019.1	1matchingAAV42923.1_NCFM	2e-144	7.3e-69	likely BSH	2e-144	Lactobacillus sp. OTU4228 genome assembly	sp.	contig: contig00019
FTOY01000011.11matchingWP_056974571.1_Lvag	FTOY01000011.1	1matchingWP_056974571.1_Lvag	5.4e-146	7e-66	likely BSH	5.4e-146	Lactobacillus sp. Marseille-P3519 strain Marseille-P3519T genome assembly	sp.	contig: contig00011
KB822413.11matchingABJ59469.1_Lga_ATCC_33323	KB822413.1	1matchingABJ59469.1_Lga_ATCC_33323	7.7e-124	4.8e-71	likely BSH	7.7e-124	Lactobacillus sp. ASF360 genomic scaffold acMPL-supercont1.1	sp.	whole genome shotgun sequence
KB822434.11matchingYP_193782.1_NCFM	KB822434.1	1matchingYP_193782.1_NCFM	1.2e-142	4.5e-70	likely BSH	1.2e-142	Lactobacillus sp. ASF360 genomic scaffold acMPL-supercont1.3	sp.	whole genome shotgun sequence
LARO01000002.11matchingYP_193782.1_NCFM	LARO01000002.1	1matchingYP_193782.1_NCFM	7.4e-143	5.4e-64	likely BSH	7.4e-143	Lactobacillus sp. N54.MGS-719 contig_2	sp.	whole genome shotgun sequence
LARO01000029.11matchingAAV42923.1_NCFM	LARO01000029.1	1matchingAAV42923.1_NCFM	2e-144	7.3e-69	likely BSH	2e-144	Lactobacillus sp. N54.MGS-719 contig_28	sp.	whole genome shotgun sequence
AYZG01000039.11matchingABJ59469.1_Lga_ATCC_33323	AYZG01000039.1	1matchingABJ59469.1_Lga_ATCC_33323	5.3e-129	5.2e-69	likely BSH	5.3e-129	Lactobacillus taiwanensis DSM 21401 NODE_142	taiwanensis	whole genome shotgun sequence
AZFO01000002.12matchingYP_193782.1_NCFM	AZFO01000002.1	2matchingYP_193782.1_NCFM	1.5e-142	4.2e-66	likely BSH	1.5e-142	Lactobacillus ultunensis DSM 16047 Scaffold2	ultunensis	whole genome shotgun sequence
GG693253.11matchingYP_193782.1_NCFM	GG693253.1	1matchingYP_193782.1_NCFM	1.7e-143	3.4e-67	likely BSH	1.7e-143	Lactobacillus ultunensis DSM 16047 genomic scaffold SCAFFOLD1	ultunensis	whole genome shotgun sequence
AZGL01000010.11matchingWP_056974571.1_Lvag	AZGL01000010.1	1matchingWP_056974571.1_Lvag	1.7e-145	1e-66	likely BSH	1.7e-145	Lactobacillus vaginalis DSM 5837 = ATCC 49540 strain DSM 5837 Scaffold10	vaginalis	whole genome shotgun sequence
GG693413.12matchingWP_056974571.1_Lvag	GG693413.1	2matchingWP_056974571.1_Lvag	2.3e-131	1.4e-59	likely BSH	2.3e-131	Lactobacillus vaginalis ATCC 49540 genomic scaffold SCAFFOLD2	vaginalis	whole genome shotgun sequence
AZDV01000005.11matchingADN97280_Lpla_ST-III	AZDV01000005.1	1matchingADN97280_Lpla_ST-III	2.4e-111	2.4e-130	likely PVA	2.4e-130	Lactobacillus acidifarinae DSM 19394 NODE_9	acidifarinae	whole genome shotgun sequence
AZDV01000006.12matchingADN99333_Lpla_ST-III	AZDV01000006.1	2matchingADN99333_Lpla_ST-III	7.4e-84	6.6e-117	likely PVA	6.6e-117	Lactobacillus acidifarinae DSM 19394 NODE_10	acidifarinae	whole genome shotgun sequence
AZDV01000028.11matchingWP_040530699.1_Lvag	AZDV01000028.1	1matchingWP_040530699.1_Lvag	8.9e-87	6e-120	likely PVA	6e-120	Lactobacillus acidifarinae DSM 19394 NODE_113	acidifarinae	whole genome shotgun sequence
AZFI01000093.11matchingWP_040530699.1_Lvag	AZFI01000093.1	1matchingWP_040530699.1_Lvag	4.3e-88	2e-102	likely PVA	2e-102	Lactobacillus acidipiscis DSM 15836 Scaffold93	acidipiscis	whole genome shotgun sequence
BACS01000287.11matchingWP_040530699.1_Lvag	BACS01000287.1	1matchingWP_040530699.1_Lvag	9e-89	6.7e-103	likely PVA	6.7e-103	Lactobacillus acidipiscis KCTC 13900 DNA	acidipiscis	contig: contig00287
JQBK01000071.11matchingWP_040530699.1_Lvag	JQBK01000071.1	1matchingWP_040530699.1_Lvag	9e-89	6.7e-103	likely PVA	6.7e-103	Lactobacillus acidipiscis strain DSM 15353 Scaffold71	acidipiscis	whole genome shotgun sequence
LT630287.11matchingWP_040530699.1_Lvag	LT630287.1	1matchingWP_040530699.1_Lvag	1.7e-88	4.1e-103	likely PVA	4.1e-103	Lactobacillus acidipiscis strain ACA-DC 1533 genome assembly	acidipiscis	chromosome: I
AYYP01000061.11matchingAEZ06356_Lfer_NCDO394	AYYP01000061.1	1matchingAEZ06356_Lfer_NCDO394	2.7e-92	4e-110	likely PVA	4e-110	Lactobacillus agilis DSM 20509 NODE_212	agilis	whole genome shotgun sequence
LN851176.11matchingADN97280_Lpla_ST-III	LN851176.1	1matchingADN97280_Lpla_ST-III	3.5e-90	5.1e-108	likely PVA	5.1e-108	Lactobacillus agilis genome assembly Lactobacillus agilis	agilis	scaffold scaffold00015
LN851176.12matchingAEZ06356_Lfer_NCDO394	LN851176.1	2matchingAEZ06356_Lfer_NCDO394	3e-90	4.4e-108	likely PVA	4.4e-108	Lactobacillus agilis genome assembly Lactobacillus agilis	agilis	scaffold scaffold00015
AZDQ01000006.11matchingAEB72500.1_Lbuc_NRRL	AZDQ01000006.1	1matchingAEB72500.1_Lbuc_NRRL	7e-98	5.3e-121	likely PVA	5.3e-121	Lactobacillus alimentarius DSM 20249 NODE_10	alimentarius	whole genome shotgun sequence
AZDQ01000006.12matchingAAS08038_LjNCC533	AZDQ01000006.1	2matchingAAS08038_LjNCC533	1.6e-95	3.8e-118	likely PVA	3.8e-118	Lactobacillus alimentarius DSM 20249 NODE_10	alimentarius	whole genome shotgun sequence
AZDK01000006.11matchingWP_040530699.1_Lvag	AZDK01000006.1	1matchingWP_040530699.1_Lvag	1e-101	1.3e-113	likely PVA	1.3e-113	Lactobacillus antri DSM 16041 Scaffold6	antri	whole genome shotgun sequence
GG700733.11matchingADN97280_Lpla_ST-III	GG700733.1	1matchingADN97280_Lpla_ST-III	1.8e-100	2.7e-112	likely PVA	2.7e-112	Lactobacillus antri DSM 16041 genomic scaffold SCAFFOLD2	antri	whole genome shotgun sequence
GG700733.12matchingWP_040530699.1_Lvag	GG700733.1	2matchingWP_040530699.1_Lvag	1.6e-100	2.3e-112	likely PVA	2.3e-112	Lactobacillus antri DSM 16041 genomic scaffold SCAFFOLD2	antri	whole genome shotgun sequence
AYZD01000027.11matchingWP_040530699.1_Lvag	AYZD01000027.1	1matchingWP_040530699.1_Lvag	6.7e-87	3.6e-103	likely PVA	3.6e-103	Lactobacillus aquaticus DSM 21051 NODE_61	aquaticus	whole genome shotgun sequence
CP014623.11matchingADN99975_Lpla_ST-III	CP014623.1	1matchingADN99975_Lpla_ST-III	9.8e-117	2.2e-125	likely PVA	2.2e-125	Lactobacillus backii strain TMW 1.1988	backii	complete genome
CP014873.11matchingADN99975_Lpla_ST-III	CP014873.1	1matchingADN99975_Lpla_ST-III	1.5e-116	1.8e-125	likely PVA	1.8e-125	Lactobacillus backii strain TMW 1.1989	backii	complete genome
CP014881.11matchingADN99975_Lpla_ST-III	CP014881.1	1matchingADN99975_Lpla_ST-III	9.8e-117	2.2e-125	likely PVA	2.2e-125	Lactobacillus backii strain TMW 1.1991	backii	complete genome
CP014890.11matchingADN99975_Lpla_ST-III	CP014890.1	1matchingADN99975_Lpla_ST-III	9.8e-117	2.2e-125	likely PVA	2.2e-125	Lactobacillus backii strain TMW 1.1992	backii	complete genome
CP014899.11matchingADN99975_Lpla_ST-III	CP014899.1	1matchingADN99975_Lpla_ST-III	9.8e-117	2.2e-125	likely PVA	2.2e-125	Lactobacillus backii strain TMW 1.2002	backii	complete genome
LGIZ01000013.11matchingADN99975_Lpla_ST-III	LGIZ01000013.1	1matchingADN99975_Lpla_ST-III	9.8e-117	2.2e-125	likely PVA	2.2e-125	Lactobacillus backii strain L101 scaffold13.1	backii	whole genome shotgun sequence
AZDA01000140.11matchingAEB72500.1_Lbuc_NRRL	AZDA01000140.1	1matchingAEB72500.1_Lbuc_NRRL	1.2e-110	2.1e-119	likely PVA	2.1e-119	Lactobacillus bifermentans DSM 20003 NODE_341	bifermentans	whole genome shotgun sequence
AP012167.13matchingWP_040530699.1_Lvag	AP012167.1	3matchingWP_040530699.1_Lvag	1.7e-89	1.1e-133	likely PVA	1.1e-133	Lactobacillus brevis KB290 DNA	brevis	complete genome
AP012167.15matchingADN97280_Lpla_ST-III	AP012167.1	5matchingADN97280_Lpla_ST-III	3.9e-112	4.2e-148	likely PVA	4.2e-148	Lactobacillus brevis KB290 DNA	brevis	complete genome
AP012167.17matchingADN99333_Lpla_ST-III	AP012167.1	7matchingADN99333_Lpla_ST-III	1.6e-86	3.4e-134	likely PVA	3.4e-134	Lactobacillus brevis KB290 DNA	brevis	complete genome
AUTD01000012.11matchingADN99333_Lpla_ST-III	AUTD01000012.1	1matchingADN99333_Lpla_ST-III	6.6e-87	3e-131	likely PVA	3e-131	Lactobacillus brevis EW 136.LBLWJ.1_12	brevis	whole genome shotgun sequence
AUTD01000012.12matchingADN97280_Lpla_ST-III	AUTD01000012.1	2matchingADN97280_Lpla_ST-III	4.8e-110	2.1e-145	likely PVA	2.1e-145	Lactobacillus brevis EW 136.LBLWJ.1_12	brevis	whole genome shotgun sequence
AUTD01000013.11matchingADN97280_Lpla_ST-III	AUTD01000013.1	1matchingADN97280_Lpla_ST-III	2e-89	1.6e-133	likely PVA	1.6e-133	Lactobacillus brevis EW 136.LBLWJ.1_13	brevis	whole genome shotgun sequence
AUTD01000013.12matchingWP_040530699.1_Lvag	AUTD01000013.1	2matchingWP_040530699.1_Lvag	1.7e-89	1.4e-133	likely PVA	1.4e-133	Lactobacillus brevis EW 136.LBLWJ.1_13	brevis	whole genome shotgun sequence
AUTD01000023.11matchingAEB72500.1_Lbuc_NRRL	AUTD01000023.1	1matchingAEB72500.1_Lbuc_NRRL	3.5e-100	3.3e-108	likely PVA	3.3e-108	Lactobacillus brevis EW 136.LBLWJ.1_23	brevis	whole genome shotgun sequence
AUTD01000023.12matchingADN97280_Lpla_ST-III	AUTD01000023.1	2matchingADN97280_Lpla_ST-III	2.4e-100	2.5e-108	likely PVA	2.5e-108	Lactobacillus brevis EW 136.LBLWJ.1_23	brevis	whole genome shotgun sequence
AZCP01000002.11matchingWP_040530699.1_Lvag	AZCP01000002.1	1matchingWP_040530699.1_Lvag	9.2e-90	7e-134	likely PVA	7e-134	Lactobacillus brevis ATCC 14869 = DSM 20054 Scaffold2	brevis	whole genome shotgun sequence
AZCP01000002.13matchingADN97280_Lpla_ST-III	AZCP01000002.1	3matchingADN97280_Lpla_ST-III	2.6e-111	1.6e-146	likely PVA	1.6e-146	Lactobacillus brevis ATCC 14869 = DSM 20054 Scaffold2	brevis	whole genome shotgun sequence
AZCP01000003.11matchingADN99333_Lpla_ST-III	AZCP01000003.1	1matchingADN99333_Lpla_ST-III	4.7e-86	4e-130	likely PVA	4e-130	Lactobacillus brevis ATCC 14869 = DSM 20054 Scaffold3	brevis	whole genome shotgun sequence
BBOW01000086.11matchingWP_040530699.1_Lvag	BBOW01000086.1	1matchingWP_040530699.1_Lvag	5.6e-90	2.2e-134	likely PVA	2.2e-134	Lactobacillus brevis DNA	brevis	contig: contig00086
BBOW01000092.11matchingADN97280_Lpla_ST-III	BBOW01000092.1	1matchingADN97280_Lpla_ST-III	1.4e-111	4.8e-147	likely PVA	4.8e-147	Lactobacillus brevis DNA	brevis	contig: contig00092
BBOW01000095.12matchingADN99333_Lpla_ST-III	BBOW01000095.1	2matchingADN99333_Lpla_ST-III	1.6e-86	3.4e-134	likely PVA	3.4e-134	Lactobacillus brevis DNA	brevis	contig: contig00095
CP000416.11matchingWP_040530699.1_Lvag	CP000416.1	1matchingWP_040530699.1_Lvag	5.6e-90	2.2e-134	likely PVA	2.2e-134	Lactobacillus brevis ATCC 367	brevis	complete genome
CP000416.13matchingADN97280_Lpla_ST-III	CP000416.1	3matchingADN97280_Lpla_ST-III	3e-112	6.8e-148	likely PVA	6.8e-148	Lactobacillus brevis ATCC 367	brevis	complete genome
CP000416.15matchingADN99333_Lpla_ST-III	CP000416.1	5matchingADN99333_Lpla_ST-III	1.6e-86	3.4e-134	likely PVA	3.4e-134	Lactobacillus brevis ATCC 367	brevis	complete genome
CP005977.13matchingWP_040530699.1_Lvag	CP005977.1	3matchingWP_040530699.1_Lvag	1e-89	1.1e-133	likely PVA	1.1e-133	Lactobacillus brevis BSO 464 genome	brevis
CP005977.15matchingADN97280_Lpla_ST-III	CP005977.1	5matchingADN97280_Lpla_ST-III	2.2e-110	1e-145	likely PVA	1e-145	Lactobacillus brevis BSO 464 genome	brevis
CP005977.16matchingADN99333_Lpla_ST-III	CP005977.1	6matchingADN99333_Lpla_ST-III	2.3e-86	1.8e-130	likely PVA	1.8e-130	Lactobacillus brevis BSO 464 genome	brevis
CP015398.12matchingADN99333_Lpla_ST-III	CP015398.1	2matchingADN99333_Lpla_ST-III	1.1e-85	8.2e-131	likely PVA	8.2e-131	Lactobacillus brevis strain NPS-QW-145	brevis	complete genome
CP015398.15matchingWP_040530699.1_Lvag	CP015398.1	5matchingWP_040530699.1_Lvag	9.2e-90	7e-134	likely PVA	7e-134	Lactobacillus brevis strain NPS-QW-145	brevis	complete genome
CP015398.17matchingADN97280_Lpla_ST-III	CP015398.1	7matchingADN97280_Lpla_ST-III	2.2e-111	1.1e-146	likely PVA	1.1e-146	Lactobacillus brevis strain NPS-QW-145	brevis	complete genome
GG669604.11matchingADN97280_Lpla_ST-III	GG669604.1	1matchingADN97280_Lpla_ST-III	3.2e-90	1.3e-110	likely PVA	1.3e-110	Lactobacillus brevis subsp. gravesensis ATCC 27305 genomic scaffold SCAFFOLD1	brevis	whole genome shotgun sequence
GG669604.12matchingWP_040530699.1_Lvag	GG669604.1	2matchingWP_040530699.1_Lvag	3.3e-90	1.4e-110	likely PVA	1.4e-110	Lactobacillus brevis subsp. gravesensis ATCC 27305 genomic scaffold SCAFFOLD1	brevis	whole genome shotgun sequence
GG669606.11matchingAEB72500.1_Lbuc_NRRL	GG669606.1	1matchingAEB72500.1_Lbuc_NRRL	3.3e-119	1.7e-125	likely PVA	1.7e-125	Lactobacillus brevis subsp. gravesensis ATCC 27305 genomic scaffold SCAFFOLD3	brevis	whole genome shotgun sequence
JAGR01000001.13matchingADN99333_Lpla_ST-III	JAGR01000001.1	3matchingADN99333_Lpla_ST-III	1.1e-86	3.6e-134	likely PVA	3.6e-134	Lactobacillus brevis AG48 N772DRAFT_scf7180000000026_quiver.1_C	brevis	whole genome shotgun sequence
JAGR01000001.15matchingADN97280_Lpla_ST-III	JAGR01000001.1	5matchingADN97280_Lpla_ST-III	6.3e-110	6.7e-145	likely PVA	6.7e-145	Lactobacillus brevis AG48 N772DRAFT_scf7180000000026_quiver.1_C	brevis	whole genome shotgun sequence
JAGR01000001.17matchingWP_040530699.1_Lvag	JAGR01000001.1	7matchingWP_040530699.1_Lvag	5.8e-89	1.7e-132	likely PVA	1.7e-132	Lactobacillus brevis AG48 N772DRAFT_scf7180000000026_quiver.1_C	brevis	whole genome shotgun sequence
JOKA01000032.11matchingWP_040530699.1_Lvag	JOKA01000032.1	1matchingWP_040530699.1_Lvag	9.2e-90	7e-134	likely PVA	7e-134	Lactobacillus brevis strain DmCS_003 contig101	brevis	whole genome shotgun sequence
JOKA01000032.13matchingADN97280_Lpla_ST-III	JOKA01000032.1	3matchingADN97280_Lpla_ST-III	2.2e-111	1.1e-146	likely PVA	1.1e-146	Lactobacillus brevis strain DmCS_003 contig101	brevis	whole genome shotgun sequence
JOKA01000032.15matchingADN99333_Lpla_ST-III	JOKA01000032.1	5matchingADN99333_Lpla_ST-III	6.8e-86	3.8e-130	likely PVA	3.8e-130	Lactobacillus brevis strain DmCS_003 contig101	brevis	whole genome shotgun sequence
JXCD01000002.11matchingWP_040530699.1_Lvag	JXCD01000002.1	1matchingWP_040530699.1_Lvag	2.5e-89	3.6e-133	likely PVA	3.6e-133	Lactobacillus brevis strain 15f contig002	brevis	whole genome shotgun sequence
JXCD01000006.11matchingADN99333_Lpla_ST-III	JXCD01000006.1	1matchingADN99333_Lpla_ST-III	1.2e-86	3.2e-130	likely PVA	3.2e-130	Lactobacillus brevis strain 15f contig006	brevis	whole genome shotgun sequence
JXCD01000011.11matchingADN97280_Lpla_ST-III	JXCD01000011.1	1matchingADN97280_Lpla_ST-III	8.4e-111	4.2e-146	likely PVA	4.2e-146	Lactobacillus brevis strain 15f contig011	brevis	whole genome shotgun sequence
JXUE01000015.13matchingADN99333_Lpla_ST-III	JXUE01000015.1	3matchingADN99333_Lpla_ST-III	4.7e-86	4e-130	likely PVA	4e-130	Lactobacillus brevis strain TMW 1.6 Scaffold_1_TMW16	brevis	whole genome shotgun sequence
JXUE01000015.15matchingADN97280_Lpla_ST-III	JXUE01000015.1	5matchingADN97280_Lpla_ST-III	5.8e-110	3.2e-145	likely PVA	3.2e-145	Lactobacillus brevis strain TMW 1.6 Scaffold_1_TMW16	brevis	whole genome shotgun sequence
JXUE01000015.16matchingADN97280_Lpla_ST-III	JXUE01000015.1	6matchingADN97280_Lpla_ST-III	2e-89	1.6e-133	likely PVA	1.6e-133	Lactobacillus brevis strain TMW 1.6 Scaffold_1_TMW16	brevis	whole genome shotgun sequence
JXUE01000015.17matchingWP_040530699.1_Lvag	JXUE01000015.1	7matchingWP_040530699.1_Lvag	1.7e-89	1.4e-133	likely PVA	1.4e-133	Lactobacillus brevis strain TMW 1.6 Scaffold_1_TMW16	brevis	whole genome shotgun sequence
JXUF01000002.11matchingWP_040530699.1_Lvag	JXUF01000002.1	1matchingWP_040530699.1_Lvag	1e-89	1.1e-133	likely PVA	1.1e-133	Lactobacillus brevis strain TMW 1.313 Scaffold_1_TMW1313	brevis	whole genome shotgun sequence
JXUF01000002.15matchingADN99333_Lpla_ST-III	JXUF01000002.1	5matchingADN99333_Lpla_ST-III	6.2e-69	1.9e-100	likely PVA	1.9e-100	Lactobacillus brevis strain TMW 1.313 Scaffold_1_TMW1313	brevis	whole genome shotgun sequence
JXUG01000003.11matchingADN99333_Lpla_ST-III	JXUG01000003.1	1matchingADN99333_Lpla_ST-III	6.2e-87	9.8e-131	likely PVA	9.8e-131	Lactobacillus brevis strain TMW 1.465 Scaffold_1_TMW1465	brevis	whole genome shotgun sequence
JXUG01000003.12matchingADN97280_Lpla_ST-III	JXUG01000003.1	2matchingADN97280_Lpla_ST-III	4.9e-109	1.9e-144	likely PVA	1.9e-144	Lactobacillus brevis strain TMW 1.465 Scaffold_1_TMW1465	brevis	whole genome shotgun sequence
KI271222.11matchingADN97280_Lpla_ST-III	KI271222.1	1matchingADN97280_Lpla_ST-III	2e-89	1.6e-133	likely PVA	1.6e-133	Lactobacillus brevis ATCC 14869 genomic scaffold Scaffold1652	brevis	whole genome shotgun sequence
KI271222.12matchingWP_040530699.1_Lvag	KI271222.1	2matchingWP_040530699.1_Lvag	1.7e-89	1.4e-133	likely PVA	1.4e-133	Lactobacillus brevis ATCC 14869 genomic scaffold Scaffold1652	brevis	whole genome shotgun sequence
KI271223.11matchingADN97280_Lpla_ST-III	KI271223.1	1matchingADN97280_Lpla_ST-III	2.6e-111	1.6e-146	likely PVA	1.6e-146	Lactobacillus brevis ATCC 14869 genomic scaffold Scaffold1656	brevis	whole genome shotgun sequence
LBHR01000001.11matchingWP_040530699.1_Lvag	LBHR01000001.1	1matchingWP_040530699.1_Lvag	3.1e-89	8.8e-133	likely PVA	8.8e-133	Lactobacillus brevis strain 47f contig00001	brevis	whole genome shotgun sequence
LBHR01000027.11matchingADN99333_Lpla_ST-III	LBHR01000027.1	1matchingADN99333_Lpla_ST-III	2.4e-86	7.2e-131	likely PVA	7.2e-131	Lactobacillus brevis strain 47f contig00027	brevis	whole genome shotgun sequence
LBHR01000028.11matchingADN97280_Lpla_ST-III	LBHR01000028.1	1matchingADN97280_Lpla_ST-III	3e-112	6.8e-148	likely PVA	6.8e-148	Lactobacillus brevis strain 47f contig00028	brevis	whole genome shotgun sequence
LDEI01000010.12matchingADN99333_Lpla_ST-III	LDEI01000010.1	2matchingADN99333_Lpla_ST-III	1.6e-86	3.4e-134	likely PVA	3.4e-134	Lactobacillus brevis strain Lb1595 lactobrevis_1595_10	brevis	whole genome shotgun sequence
LDEI01000015.11matchingWP_040530699.1_Lvag	LDEI01000015.1	1matchingWP_040530699.1_Lvag	5.6e-90	2.2e-134	likely PVA	2.2e-134	Lactobacillus brevis strain Lb1595 lactobrevis_1595_15	brevis	whole genome shotgun sequence
LDEI01000017.11matchingADN97280_Lpla_ST-III	LDEI01000017.1	1matchingADN97280_Lpla_ST-III	5.7e-110	6.4e-145	likely PVA	6.4e-145	Lactobacillus brevis strain Lb1595 lactobrevis_1595_17	brevis	whole genome shotgun sequence
LGIX01000005.11matchingADN99333_Lpla_ST-III	LGIX01000005.1	1matchingADN99333_Lpla_ST-III	7.2e-87	6e-131	likely PVA	6e-131	Lactobacillus brevis strain BSO 310 scaffold5.1	brevis	whole genome shotgun sequence
LGIX01000006.11matchingWP_040530699.1_Lvag	LGIX01000006.1	1matchingWP_040530699.1_Lvag	1e-89	1.1e-133	likely PVA	1.1e-133	Lactobacillus brevis strain BSO 310 scaffold6.1	brevis	whole genome shotgun sequence
LGIX01000039.11matchingADN97280_Lpla_ST-III	LGIX01000039.1	1matchingADN97280_Lpla_ST-III	4.9e-109	1.9e-144	likely PVA	1.9e-144	Lactobacillus brevis strain BSO 310 scaffold39.1	brevis	whole genome shotgun sequence
LPXV01000011.11matchingADN99333_Lpla_ST-III	LPXV01000011.1	1matchingADN99333_Lpla_ST-III	6.6e-87	3e-131	likely PVA	3e-131	Lactobacillus brevis strain EF Contig11_EF	brevis	whole genome shotgun sequence
LPXV01000011.12matchingADN97280_Lpla_ST-III	LPXV01000011.1	2matchingADN97280_Lpla_ST-III	4.8e-110	2.1e-145	likely PVA	2.1e-145	Lactobacillus brevis strain EF Contig11_EF	brevis	whole genome shotgun sequence
LPXV01000012.11matchingADN97280_Lpla_ST-III	LPXV01000012.1	1matchingADN97280_Lpla_ST-III	2e-89	1.6e-133	likely PVA	1.6e-133	Lactobacillus brevis strain EF Contig12_EF	brevis	whole genome shotgun sequence
LPXV01000012.12matchingWP_040530699.1_Lvag	LPXV01000012.1	2matchingWP_040530699.1_Lvag	1.7e-89	1.4e-133	likely PVA	1.4e-133	Lactobacillus brevis strain EF Contig12_EF	brevis	whole genome shotgun sequence
LPXV01000020.11matchingAEB72500.1_Lbuc_NRRL	LPXV01000020.1	1matchingAEB72500.1_Lbuc_NRRL	3.5e-100	3.3e-108	likely PVA	3.3e-108	Lactobacillus brevis strain EF Contig20_EF	brevis	whole genome shotgun sequence
LPXV01000020.12matchingADN97280_Lpla_ST-III	LPXV01000020.1	2matchingADN97280_Lpla_ST-III	2.4e-100	2.5e-108	likely PVA	2.5e-108	Lactobacillus brevis strain EF Contig20_EF	brevis	whole genome shotgun sequence
LQNG01000024.11matchingWP_040530699.1_Lvag	LQNG01000024.1	1matchingWP_040530699.1_Lvag	3.1e-89	8.8e-133	likely PVA	8.8e-133	Lactobacillus brevis strain D6 Contig_12	brevis	whole genome shotgun sequence
LQNG01000034.12matchingADN99333_Lpla_ST-III	LQNG01000034.1	2matchingADN99333_Lpla_ST-III	1.6e-86	3.4e-134	likely PVA	3.4e-134	Lactobacillus brevis strain D6 Contig_18	brevis	whole genome shotgun sequence
LQNG01000102.11matchingADN97280_Lpla_ST-III	LQNG01000102.1	1matchingADN97280_Lpla_ST-III	3e-112	6.8e-148	likely PVA	6.8e-148	Lactobacillus brevis strain D6 Contig_8	brevis	whole genome shotgun sequence
MDUA01000001.11matchingWP_040530699.1_Lvag	MDUA01000001.1	1matchingWP_040530699.1_Lvag	9.2e-90	7e-134	likely PVA	7e-134	Lactobacillus brevis strain DPC 6108 DPC6108_contig_0	brevis	whole genome shotgun sequence
MDUA01000001.13matchingADN97280_Lpla_ST-III	MDUA01000001.1	3matchingADN97280_Lpla_ST-III	2.2e-111	1.1e-146	likely PVA	1.1e-146	Lactobacillus brevis strain DPC 6108 DPC6108_contig_0	brevis	whole genome shotgun sequence
MDUA01000001.15matchingADN99333_Lpla_ST-III	MDUA01000001.1	5matchingADN99333_Lpla_ST-III	5.9e-86	4.5e-130	likely PVA	4.5e-130	Lactobacillus brevis strain DPC 6108 DPC6108_contig_0	brevis	whole genome shotgun sequence
MULL01000001.13matchingWP_040530699.1_Lvag	MULL01000001.1	3matchingWP_040530699.1_Lvag	9.1e-90	3.6e-134	likely PVA	3.6e-134	Lactobacillus brevis strain G101 contig01	brevis	whole genome shotgun sequence
MULL01000001.15matchingADN97280_Lpla_ST-III	MULL01000001.1	5matchingADN97280_Lpla_ST-III	3e-112	6.8e-148	likely PVA	6.8e-148	Lactobacillus brevis strain G101 contig01	brevis	whole genome shotgun sequence
MULL01000001.16matchingADN99333_Lpla_ST-III	MULL01000001.1	6matchingADN99333_Lpla_ST-III	1.4e-86	2.3e-131	likely PVA	2.3e-131	Lactobacillus brevis strain G101 contig01	brevis	whole genome shotgun sequence
AZDM01000018.11matchingAEB72500.1_Lbuc_NRRL	AZDM01000018.1	1matchingAEB72500.1_Lbuc_NRRL	3.1e-126	2.2e-129	likely PVA	2.2e-129	Lactobacillus buchneri DSM 20057 Scaffold18	buchneri	whole genome shotgun sequence
AZDM01000022.11matchingWP_040530699.1_Lvag	AZDM01000022.1	1matchingWP_040530699.1_Lvag	8.7e-91	5.4e-107	likely PVA	5.4e-107	Lactobacillus buchneri DSM 20057 Scaffold22	buchneri	whole genome shotgun sequence
CP002652.11matchingAEB72500.1_Lbuc_NRRL	CP002652.1	1matchingAEB72500.1_Lbuc_NRRL	4.9e-125	3.6e-128	likely PVA	3.6e-128	Lactobacillus buchneri NRRL B-30929	buchneri	complete genome
CP002652.12matchingWP_040530699.1_Lvag	CP002652.1	2matchingWP_040530699.1_Lvag	1.1e-90	9.1e-107	likely PVA	9.1e-107	Lactobacillus buchneri NRRL B-30929	buchneri	complete genome
CP003043.11matchingAEB72500.1_Lbuc_NRRL	CP003043.1	1matchingAEB72500.1_Lbuc_NRRL	5.2e-125	3.3e-128	likely PVA	3.3e-128	Lactobacillus buchneri CD034	buchneri	complete genome
CP003043.12matchingWP_040530699.1_Lvag	CP003043.1	2matchingWP_040530699.1_Lvag	1.6e-90	2.6e-106	likely PVA	2.6e-106	Lactobacillus buchneri CD034	buchneri	complete genome
GG669710.11matchingADN97280_Lpla_ST-III	GG669710.1	1matchingADN97280_Lpla_ST-III	1.3e-89	1.9e-109	likely PVA	1.9e-109	Lactobacillus buchneri ATCC 11577 genomic scaffold SCAFFOLD1	buchneri	whole genome shotgun sequence
GG669710.12matchingWP_040530699.1_Lvag	GG669710.1	2matchingWP_040530699.1_Lvag	1.3e-89	2e-109	likely PVA	2e-109	Lactobacillus buchneri ATCC 11577 genomic scaffold SCAFFOLD1	buchneri	whole genome shotgun sequence
GG669711.11matchingAEB72500.1_Lbuc_NRRL	GG669711.1	1matchingAEB72500.1_Lbuc_NRRL	8.8e-120	3.9e-126	likely PVA	3.9e-126	Lactobacillus buchneri ATCC 11577 genomic scaffold SCAFFOLD2	buchneri	whole genome shotgun sequence
AYZE01000014.11matchingADN99975_Lpla_ST-III	AYZE01000014.1	1matchingADN99975_Lpla_ST-III	6.5e-104	5.5e-116	likely PVA	5.5e-116	Lactobacillus cacaonum DSM 21116 NODE_37	cacaonum	whole genome shotgun sequence
AZEF01000027.11matchingADN99975_Lpla_ST-III	AZEF01000027.1	1matchingADN99975_Lpla_ST-III	2.5e-104	5.5e-114	likely PVA	5.5e-114	Lactobacillus capillatus DSM 19910 NODE_39	capillatus	whole genome shotgun sequence
AYYR01000001.11matchingADN97280_Lpla_ST-III	AYYR01000001.1	1matchingADN97280_Lpla_ST-III	1.2e-88	5.8e-112	likely PVA	5.8e-112	Lactobacillus collinoides DSM 20515 = JCM 1123 strain DSM 20515 NODE_1	collinoides	whole genome shotgun sequence
AYYR01000001.12matchingWP_040530699.1_Lvag	AYYR01000001.1	2matchingWP_040530699.1_Lvag	1e-88	5e-112	likely PVA	5e-112	Lactobacillus collinoides DSM 20515 = JCM 1123 strain DSM 20515 NODE_1	collinoides	whole genome shotgun sequence
BBEQ01000051.11matchingADN97280_Lpla_ST-III	BBEQ01000051.1	1matchingADN97280_Lpla_ST-III	1.2e-88	5.8e-112	likely PVA	5.8e-112	Lactobacillus collinoides DSM 20515 = JCM 1123 DNA	collinoides	contig: JCM1123.contig00051
BBEQ01000051.12matchingWP_040530699.1_Lvag	BBEQ01000051.1	2matchingWP_040530699.1_Lvag	1e-88	5e-112	likely PVA	5e-112	Lactobacillus collinoides DSM 20515 = JCM 1123 DNA	collinoides	contig: JCM1123.contig00051
JYDC01000042.11matchingWP_040530699.1_Lvag	JYDC01000042.1	1matchingWP_040530699.1_Lvag	5.4e-90	2.9e-113	likely PVA	2.9e-113	Lactobacillus collinoides strain 237 contig42	collinoides	whole genome shotgun sequence
AZDB01000001.11matchingAEB72500.1_Lbuc_NRRL	AZDB01000001.1	1matchingAEB72500.1_Lbuc_NRRL	2e-96	1e-119	likely PVA	1e-119	Lactobacillus crustorum JCM 15951 Scaffold1	crustorum	whole genome shotgun sequence
CP017996.11matchingAEB72500.1_Lbuc_NRRL	CP017996.1	1matchingAEB72500.1_Lbuc_NRRL	2e-96	1e-119	likely PVA	1e-119	Lactobacillus crustorum strain MN047	crustorum	complete genome
JQCK01000001.11matchingAEB72500.1_Lbuc_NRRL	JQCK01000001.1	1matchingAEB72500.1_Lbuc_NRRL	2.7e-95	9.9e-119	likely PVA	9.9e-119	Lactobacillus crustorum strain LMG 23699 Scaffold1	crustorum	whole genome shotgun sequence
CP018906.11matchingWP_040530699.1_Lvag	CP018906.1	1matchingWP_040530699.1_Lvag	8.8e-92	1.8e-108	likely PVA	1.8e-108	Lactobacillus curieae strain CCTCC M 2011381	curieae	complete genome
AYYK01000001.11matchingADN99975_Lpla_ST-III	AYYK01000001.1	1matchingADN99975_Lpla_ST-III	3.4e-104	1.2e-111	likely PVA	1.2e-111	Lactobacillus dextrinicus DSM 20335 NODE_2	dextrinicus	whole genome shotgun sequence
AZEY01000077.11matchingWP_040530699.1_Lvag	AZEY01000077.1	1matchingWP_040530699.1_Lvag	2.3e-93	9.3e-112	likely PVA	9.3e-112	Lactobacillus diolivorans DSM 14421 NODE_141	diolivorans	whole genome shotgun sequence
AZEY01000079.11matchingAEB72500.1_Lbuc_NRRL	AZEY01000079.1	1matchingAEB72500.1_Lbuc_NRRL	1.7e-119	5.9e-126	likely PVA	5.9e-126	Lactobacillus diolivorans DSM 14421 NODE_146	diolivorans	whole genome shotgun sequence
AWWH01000078.11matchingAEZ06356_Lfer_NCDO394	AWWH01000078.1	1matchingAEZ06356_Lfer_NCDO394	7.9e-94	2.8e-113	likely PVA	2.8e-113	Lactobacillus equi DPC 6820 NODE_20	equi	whole genome shotgun sequence
AZFH01000102.11matchingAEZ06356_Lfer_NCDO394	AZFH01000102.1	1matchingAEZ06356_Lfer_NCDO394	5.7e-95	3.3e-114	likely PVA	3.3e-114	Lactobacillus equi DSM 15833 = JCM 10991 strain DSM 15833 NODE_181	equi	whole genome shotgun sequence
AYGX02000017.11matchingADN99333_Lpla_ST-III	AYGX02000017.1	1matchingADN99333_Lpla_ST-III	7.9e-81	6.3e-106	likely PVA	6.3e-106	Lactobacillus fabifermentans DSM 21115 NODE_28	fabifermentans	whole genome shotgun sequence
AYGX02000019.11matchingADN99975_Lpla_ST-III	AYGX02000019.1	1matchingADN99975_Lpla_ST-III	1.7e-122	2.1e-138	likely PVA	2.1e-138	Lactobacillus fabifermentans DSM 21115 NODE_30	fabifermentans	whole genome shotgun sequence
KK036504.13matchingADN99333_Lpla_ST-III	KK036504.1	3matchingADN99333_Lpla_ST-III	1.8e-79	1.2e-104	likely PVA	1.2e-104	Lactobacillus fabifermentans T30PCM01 genomic scaffold scaffold50	fabifermentans	whole genome shotgun sequence
KK036523.11matchingADN99975_Lpla_ST-III	KK036523.1	1matchingADN99975_Lpla_ST-III	1.7e-122	2.1e-138	likely PVA	2.1e-138	Lactobacillus fabifermentans T30PCM01 genomic scaffold scaffold69	fabifermentans	whole genome shotgun sequence
AZDR01000039.11matchingADN99975_Lpla_ST-III	AZDR01000039.1	1matchingADN99975_Lpla_ST-III	1.9e-96	1.2e-120	likely PVA	1.2e-120	Lactobacillus farciminis KCTC 3681 = DSM 20184 Scaffold39	farciminis	whole genome shotgun sequence
CP011952.11matchingADN99975_Lpla_ST-III	CP011952.1	1matchingADN99975_Lpla_ST-III	6.9e-95	2.3e-118	likely PVA	2.3e-118	Lactobacillus farciminis strain CNCM-I-3699-S genome	farciminis
CP012177.11matchingADN99975_Lpla_ST-III	CP012177.1	1matchingADN99975_Lpla_ST-III	6.9e-95	2.3e-118	likely PVA	2.3e-118	Lactobacillus farciminis strain CNCM-I-3699-R genome	farciminis
GL575019.11matchingADN99975_Lpla_ST-III	GL575019.1	1matchingADN99975_Lpla_ST-III	1.9e-96	1.2e-120	likely PVA	1.2e-120	Lactobacillus farciminis KCTC 3681 genomic scaffold scaffold00004	farciminis	whole genome shotgun sequence
AZFY01000053.11matchingWP_040530699.1_Lvag	AZFY01000053.1	1matchingWP_040530699.1_Lvag	4.4e-91	6.4e-108	likely PVA	6.4e-108	Lactobacillus farraginis DSM 18382 = JCM 14108 strain DSM 18382 NODE_73	farraginis	whole genome shotgun sequence
AZFY01000154.11matchingAEB72500.1_Lbuc_NRRL	AZFY01000154.1	1matchingAEB72500.1_Lbuc_NRRL	5.7e-117	2.7e-124	likely PVA	2.7e-124	Lactobacillus farraginis DSM 18382 = JCM 14108 strain DSM 18382 NODE_293	farraginis	whole genome shotgun sequence
BAKI01000015.11matchingWP_040530699.1_Lvag	BAKI01000015.1	1matchingWP_040530699.1_Lvag	3.4e-88	2.7e-105	likely PVA	2.7e-105	Lactobacillus farraginis DSM 18382 = JCM 14108 DNA	farraginis	contig: JCM14108.contig00015
AP008937.11matchingAEZ06356_Lfer_NCDO394	AP008937.1	1matchingAEZ06356_Lfer_NCDO394	2.2e-113	5.5e-116	likely PVA	5.5e-116	Lactobacillus fermentum IFO 3956 DNA	fermentum	complete genome
AVAB01000001.11matchingAEZ06356_Lfer_NCDO394	AVAB01000001.1	1matchingAEZ06356_Lfer_NCDO394	8.1e-112	3.2e-114	likely PVA	3.2e-114	Lactobacillus fermentum MTCC 8711 contig001	fermentum	whole genome shotgun sequence
AWXS01000001.11matchingAEZ06356_Lfer_NCDO394	AWXS01000001.1	1matchingAEZ06356_Lfer_NCDO394	1.6e-113	6.5e-116	likely PVA	6.5e-116	Lactobacillus fermentum Lf1 Contig1	fermentum	whole genome shotgun sequence
CBUR010000004.11matchingAEZ06356_Lfer_NCDO394	CBUR010000004.1	1matchingAEZ06356_Lfer_NCDO394	2.3e-113	9.9e-116	likely PVA	9.9e-116	Lactobacillus fermentum L930BB WGS project CBUR000000000 data	fermentum	contig LFE2000045
CBZV010000001.11matchingAEZ06356_Lfer_NCDO394	CBZV010000001.1	1matchingAEZ06356_Lfer_NCDO394	1.3e-112	1.1e-114	likely PVA	1.1e-114	Lactobacillus fermentum WGS project CBZV00000000 data	fermentum	contig_1
CP002033.11matchingAEZ06356_Lfer_NCDO394	CP002033.1	1matchingAEZ06356_Lfer_NCDO394	3.2e-112	8.5e-115	likely PVA	8.5e-115	Lactobacillus fermentum CECT 5716	fermentum	complete genome
CP005958.11matchingAEZ06356_Lfer_NCDO394	CP005958.1	1matchingAEZ06356_Lfer_NCDO394	1.9e-113	1.3e-115	likely PVA	1.3e-115	Lactobacillus fermentum F-6	fermentum	complete genome
CP011536.11matchingAEZ06356_Lfer_NCDO394	CP011536.1	1matchingAEZ06356_Lfer_NCDO394	4.3e-113	1.6e-115	likely PVA	1.6e-115	Lactobacillus fermentum 3872	fermentum	complete genome
CP017151.11matchingAEZ06356_Lfer_NCDO394	CP017151.1	1matchingAEZ06356_Lfer_NCDO394	1.6e-113	6.5e-116	likely PVA	6.5e-116	Lactobacillus fermentum strain NCC2970	fermentum	complete genome
CP017712.11matchingAEZ06356_Lfer_NCDO394	CP017712.1	1matchingAEZ06356_Lfer_NCDO394	2.6e-113	4.7e-116	likely PVA	4.7e-116	Lactobacillus fermentum strain 47-7 genome	fermentum
CP019030.11matchingADN97280_Lpla_ST-III	CP019030.1	1matchingADN97280_Lpla_ST-III	2.6e-112	1e-114	likely PVA	1e-114	Lactobacillus fermentum strain SNUV175	fermentum	complete genome
CP019030.12matchingAEZ06356_Lfer_NCDO394	CP019030.1	2matchingAEZ06356_Lfer_NCDO394	2.2e-112	9e-115	likely PVA	9e-115	Lactobacillus fermentum strain SNUV175	fermentum	complete genome
CP020353.11matchingAEZ06356_Lfer_NCDO394	CP020353.1	1matchingAEZ06356_Lfer_NCDO394	4.3e-113	1.6e-115	likely PVA	1.6e-115	Lactobacillus fermentum strain VRI-003 genome	fermentum
GG669902.11matchingAEZ06356_Lfer_NCDO394	GG669902.1	1matchingAEZ06356_Lfer_NCDO394	1.6e-113	6.5e-116	likely PVA	6.5e-116	Lactobacillus fermentum ATCC 14931 genomic scaffold SCAFFOLD3	fermentum	whole genome shotgun sequence
GG704700.11matchingAEZ06356_Lfer_NCDO394	GG704700.1	1matchingAEZ06356_Lfer_NCDO394	1.6e-113	6.5e-116	likely PVA	6.5e-116	Lactobacillus fermentum 28-3-CHN genomic scaffold supercont1.2	fermentum	whole genome shotgun sequence
JQAU01000003.11matchingAEZ06356_Lfer_NCDO394	JQAU01000003.1	1matchingAEZ06356_Lfer_NCDO394	1.4e-113	7.2e-116	likely PVA	7.2e-116	Lactobacillus fermentum strain DSM 20055 Scaffold3	fermentum	whole genome shotgun sequence
JUTH01000045.11matchingADN97280_Lpla_ST-III	JUTH01000045.1	1matchingADN97280_Lpla_ST-III	5.5e-112	1.7e-114	likely PVA	1.7e-114	Lactobacillus fermentum strain 779_LFER 605_7549_77457	fermentum	whole genome shotgun sequence
JUTH01000045.12matchingAEZ06356_Lfer_NCDO394	JUTH01000045.1	2matchingAEZ06356_Lfer_NCDO394	4.7e-112	1.5e-114	likely PVA	1.5e-114	Lactobacillus fermentum strain 779_LFER 605_7549_77457	fermentum	whole genome shotgun sequence
KE356681.11matchingAEZ06356_Lfer_NCDO394	KE356681.1	1matchingAEZ06356_Lfer_NCDO394	4.3e-113	1.6e-115	likely PVA	1.6e-115	Lactobacillus fermentum FTDC8312 genomic scaffold Scaffold19	fermentum	whole genome shotgun sequence
KI546218.11matchingAEZ06356_Lfer_NCDO394	KI546218.1	1matchingAEZ06356_Lfer_NCDO394	1.8e-113	5.2e-116	likely PVA	5.2e-116	Lactobacillus fermentum NB-22 genomic scaffold Scaffold17	fermentum	whole genome shotgun sequence
LAIK01000003.11matchingADN97280_Lpla_ST-III	LAIK01000003.1	1matchingADN97280_Lpla_ST-III	3.7e-112	1.6e-114	likely PVA	1.6e-114	Lactobacillus fermentum strain LfQi6 scaffold3	fermentum	whole genome shotgun sequence
LAIK01000003.12matchingAEZ06356_Lfer_NCDO394	LAIK01000003.1	2matchingAEZ06356_Lfer_NCDO394	3.2e-112	1.4e-114	likely PVA	1.4e-114	Lactobacillus fermentum strain LfQi6 scaffold3	fermentum	whole genome shotgun sequence
LBDH01000011.11matchingADN97280_Lpla_ST-III	LBDH01000011.1	1matchingADN97280_Lpla_ST-III	9.4e-108	3e-109	likely PVA	3e-109	Lactobacillus fermentum strain 90 TC-4 Contig_7	fermentum	whole genome shotgun sequence
LBDH01000011.12matchingAEZ06356_Lfer_NCDO394	LBDH01000011.1	2matchingAEZ06356_Lfer_NCDO394	8.1e-108	2.6e-109	likely PVA	2.6e-109	Lactobacillus fermentum strain 90 TC-4 Contig_7	fermentum	whole genome shotgun sequence
LJFJ01000005.11matchingAEZ06356_Lfer_NCDO394	LJFJ01000005.1	1matchingAEZ06356_Lfer_NCDO394	6.2e-113	2.4e-115	likely PVA	2.4e-115	Lactobacillus fermentum strain HFB3 contig05	fermentum	whole genome shotgun sequence
LJWZ01000054.11matchingAEZ06356_Lfer_NCDO394	LJWZ01000054.1	1matchingAEZ06356_Lfer_NCDO394	1.8e-113	5.2e-116	likely PVA	5.2e-116	Lactobacillus fermentum strain UCO-979C UCO-979C_5	fermentum	whole genome shotgun sequence
MKGE01000008.11matchingAEZ06356_Lfer_NCDO394	MKGE01000008.1	1matchingAEZ06356_Lfer_NCDO394	1.5e-109	1.6e-112	likely PVA	1.6e-112	Lactobacillus fermentum strain RI-508 p1551o2560-04_S4_contig_8	fermentum	whole genome shotgun sequence
AZER01000013.11matchingAEZ06356_Lfer_NCDO394	AZER01000013.1	1matchingAEZ06356_Lfer_NCDO394	1.1e-108	4.6e-118	likely PVA	4.6e-118	Lactobacillus frumenti DSM 13145 NODE_20	frumenti	whole genome shotgun sequence
AZER01000013.12matchingWP_040530699.1_Lvag	AZER01000013.1	2matchingWP_040530699.1_Lvag	1.1e-108	4.6e-118	likely PVA	4.6e-118	Lactobacillus frumenti DSM 13145 NODE_20	frumenti	whole genome shotgun sequence
AZEX01000002.11matchingADN99975_Lpla_ST-III	AZEX01000002.1	1matchingADN99975_Lpla_ST-III	3.4e-104	6.4e-135	likely PVA	6.4e-135	Lactobacillus fuchuensis DSM 14340 = JCM 11249 strain DSM 14340 NODE_4	fuchuensis	whole genome shotgun sequence
AZDO01000137.11matchingAEB72500.1_Lbuc_NRRL	AZDO01000137.1	1matchingAEB72500.1_Lbuc_NRRL	1.4e-95	2.1e-117	likely PVA	2.1e-117	Lactobacillus futsaii JCM 17355 NODE_313	futsaii	whole genome shotgun sequence
CP012034.11matchingADN99975_Lpla_ST-III	CP012034.1	1matchingADN99975_Lpla_ST-III	3.8e-96	8.8e-118	likely PVA	8.8e-118	Lactobacillus ginsenosidimutans strain EMML 3041	ginsenosidimutans	complete genome
CP012034.12matchingACL98204_Lsal_JCM1046	CP012034.1	2matchingACL98204_Lsal_JCM1046	9e-96	1.7e-117	likely PVA	1.7e-117	Lactobacillus ginsenosidimutans strain EMML 3041	ginsenosidimutans	complete genome
BCAH01000021.11matchingAEZ06356_Lfer_NCDO394	BCAH01000021.1	1matchingAEZ06356_Lfer_NCDO394	1.1e-108	3.2e-117	likely PVA	3.2e-117	Lactobacillus gorillae DNA	gorillae	contig:KZ01T21
AZFS01000059.11matchingADN99333_Lpla_ST-III	AZFS01000059.1	1matchingADN99333_Lpla_ST-III	6.6e-88	1.1e-120	likely PVA	1.1e-120	Lactobacillus hammesii DSM 16381 NODE_155	hammesii	whole genome shotgun sequence
AZFS01000064.11matchingADN97280_Lpla_ST-III	AZFS01000064.1	1matchingADN97280_Lpla_ST-III	4.8e-108	3.9e-136	likely PVA	3.9e-136	Lactobacillus hammesii DSM 16381 NODE_192	hammesii	whole genome shotgun sequence
AZFS01000064.12matchingADN97280_Lpla_ST-III	AZFS01000064.1	2matchingADN97280_Lpla_ST-III	4e-89	2.9e-127	likely PVA	2.9e-127	Lactobacillus hammesii DSM 16381 NODE_192	hammesii	whole genome shotgun sequence
AZFS01000064.13matchingWP_040530699.1_Lvag	AZFS01000064.1	3matchingWP_040530699.1_Lvag	3.4e-89	2.5e-127	likely PVA	2.5e-127	Lactobacillus hammesii DSM 16381 NODE_192	hammesii	whole genome shotgun sequence
CP012559.11matchingADN99975_Lpla_ST-III	CP012559.1	1matchingADN99975_Lpla_ST-III	6.7e-97	2e-118	likely PVA	2e-118	Lactobacillus heilongjiangensis strain DSM 28069	heilongjiangensis	complete genome
CP002081.12matchingYP_193782.1_NCFM	CP002081.1	2matchingYP_193782.1_NCFM	8.3e-18	3.1e-136	likely PVA	3.1e-136	Lactobacillus helveticus CNRZ32	helveticus	complete genome
LFEE01000042.11matchingADN99975_Lpla_ST-III	LFEE01000042.1	1matchingADN99975_Lpla_ST-III	4.5e-126	1.4e-142	likely PVA	1.4e-142	Lactobacillus herbarum strain TCF032-E4 NODE_163	herbarum	whole genome shotgun sequence
AZDF01000003.11matchingWP_040530699.1_Lvag	AZDF01000003.1	1matchingWP_040530699.1_Lvag	4.1e-91	1.7e-111	likely PVA	1.7e-111	Lactobacillus hilgardii DSM 20176 = ATCC 8290 strain DSM 20176 Scaffold3	hilgardii	whole genome shotgun sequence
AZDF01000011.11matchingAEB72500.1_Lbuc_NRRL	AZDF01000011.1	1matchingAEB72500.1_Lbuc_NRRL	4.2e-118	4.4e-124	likely PVA	4.4e-124	Lactobacillus hilgardii DSM 20176 = ATCC 8290 strain DSM 20176 Scaffold11	hilgardii	whole genome shotgun sequence
GG669992.11matchingADN97280_Lpla_ST-III	GG669992.1	1matchingADN97280_Lpla_ST-III	7.1e-90	2.7e-110	likely PVA	2.7e-110	Lactobacillus hilgardii ATCC 8290 genomic scaffold SCAFFOLD1	hilgardii	whole genome shotgun sequence
GG669992.12matchingWP_040530699.1_Lvag	GG669992.1	2matchingWP_040530699.1_Lvag	7.3e-90	2.8e-110	likely PVA	2.8e-110	Lactobacillus hilgardii ATCC 8290 genomic scaffold SCAFFOLD1	hilgardii	whole genome shotgun sequence
GG669994.11matchingAEB72500.1_Lbuc_NRRL	GG669994.1	1matchingAEB72500.1_Lbuc_NRRL	1.9e-119	2.3e-125	likely PVA	2.3e-125	Lactobacillus hilgardii ATCC 8290 genomic scaffold SCAFFOLD3	hilgardii	whole genome shotgun sequence
AP014680.12matchingWP_040530699.1_Lvag	AP014680.1	2matchingWP_040530699.1_Lvag	1.3e-105	3.8e-117	likely PVA	3.8e-117	Lactobacillus hokkaidonensis DNA	hokkaidonensis	complete genome
JQCH01000002.11matchingWP_040530699.1_Lvag	JQCH01000002.1	1matchingWP_040530699.1_Lvag	2.9e-104	7.4e-116	likely PVA	7.4e-116	Lactobacillus hokkaidonensis strain DSM 26202 Scaffold2	hokkaidonensis	whole genome shotgun sequence
AZFK01000005.11matchingAEZ06356_Lfer_NCDO394	AZFK01000005.1	1matchingAEZ06356_Lfer_NCDO394	7.3e-93	3.9e-109	likely PVA	3.9e-109	Lactobacillus ingluviei DSM 15946 NODE_9	ingluviei	whole genome shotgun sequence
JQBA01000002.11matchingAEZ06356_Lfer_NCDO394	JQBA01000002.1	1matchingAEZ06356_Lfer_NCDO394	1.6e-91	7.4e-108	likely PVA	7.4e-108	Lactobacillus ingluviei strain DSM 14792 Scaffold2	ingluviei	whole genome shotgun sequence
AYYV01000025.11matchingWP_040530699.1_Lvag	AYYV01000025.1	1matchingWP_040530699.1_Lvag	1.1e-91	8.2e-109	likely PVA	8.2e-109	Lactobacillus kefiri DSM 20587 = JCM 5818 strain DSM 20587 NODE_29	kefiri	whole genome shotgun sequence
AYYV01000067.11matchingAEB72500.1_Lbuc_NRRL	AYYV01000067.1	1matchingAEB72500.1_Lbuc_NRRL	6.4e-123	1.6e-127	likely PVA	1.6e-127	Lactobacillus kefiri DSM 20587 = JCM 5818 strain DSM 20587 NODE_88	kefiri	whole genome shotgun sequence
AZCX01000002.11matchingWP_040530699.1_Lvag	AZCX01000002.1	1matchingWP_040530699.1_Lvag	1.1e-92	4.5e-110	likely PVA	4.5e-110	Lactobacillus kimchicus JCM 15530 Scaffold2	kimchicus	whole genome shotgun sequence
JQCF01000021.11matchingAEB72500.1_Lbuc_NRRL	JQCF01000021.1	1matchingAEB72500.1_Lbuc_NRRL	4.8e-92	3.2e-116	likely PVA	3.2e-116	Lactobacillus kimchiensis strain DSM 24716 Scaffold21	kimchiensis	whole genome shotgun sequence
AZEB01000002.13matchingAEB72500.1_Lbuc_NRRL	AZEB01000002.1	3matchingAEB72500.1_Lbuc_NRRL	1.9e-119	1.2e-128	likely PVA	1.2e-128	Lactobacillus kisonensis DSM 19906 = JCM 15041 strain DSM 19906 Scaffold2	kisonensis	whole genome shotgun sequence
AZEB01000006.11matchingWP_040530699.1_Lvag	AZEB01000006.1	1matchingWP_040530699.1_Lvag	4.3e-92	6.7e-106	likely PVA	6.7e-106	Lactobacillus kisonensis DSM 19906 = JCM 15041 strain DSM 19906 Scaffold6	kisonensis	whole genome shotgun sequence
BBAU01000007.11matchingWP_040530699.1_Lvag	BBAU01000007.1	1matchingWP_040530699.1_Lvag	3.4e-90	6.3e-105	likely PVA	6.3e-105	Lactobacillus kisonensis DSM 19906 = JCM 15041 DNA	kisonensis	contig: JCM15041.contig00007
JH590984.11matchingAEB72500.1_Lbuc_NRRL	JH590984.1	1matchingAEB72500.1_Lbuc_NRRL	1.9e-119	1.2e-128	likely PVA	1.2e-128	Lactobacillus kisonensis F0435 genomic scaffold Scfld46	kisonensis	whole genome shotgun sequence
AZDP01000003.11matchingAEB72500.1_Lbuc_NRRL	AZDP01000003.1	1matchingAEB72500.1_Lbuc_NRRL	4.9e-87	4.4e-122	likely PVA	4.4e-122	Lactobacillus koreensis JCM 16448 NODE_5	koreensis	whole genome shotgun sequence
AZDP01000003.12matchingADN99333_Lpla_ST-III	AZDP01000003.1	2matchingADN99333_Lpla_ST-III	4.4e-87	3.9e-122	likely PVA	3.9e-122	Lactobacillus koreensis JCM 16448 NODE_5	koreensis	whole genome shotgun sequence
AZDP01000026.11matchingWP_040530699.1_Lvag	AZDP01000026.1	1matchingWP_040530699.1_Lvag	5.2e-89	1.7e-127	likely PVA	1.7e-127	Lactobacillus koreensis JCM 16448 NODE_43	koreensis	whole genome shotgun sequence
CP012033.11matchingADN99333_Lpla_ST-III	CP012033.1	1matchingADN99333_Lpla_ST-III	3.2e-87	3.9e-122	likely PVA	3.9e-122	Lactobacillus koreensis strain 26-25	koreensis	complete genome
CP012033.13matchingADN97280_Lpla_ST-III	CP012033.1	3matchingADN97280_Lpla_ST-III	9.6e-109	6.1e-138	likely PVA	6.1e-138	Lactobacillus koreensis strain 26-25	koreensis	complete genome
CP012033.14matchingWP_040530699.1_Lvag	CP012033.1	4matchingWP_040530699.1_Lvag	1.1e-87	3.4e-126	likely PVA	3.4e-126	Lactobacillus koreensis strain 26-25	koreensis	complete genome
AZGJ01000011.11matchingWP_040530699.1_Lvag	AZGJ01000011.1	1matchingWP_040530699.1_Lvag	4.4e-97	6.1e-113	likely PVA	6.1e-113	Lactobacillus malefermentans DSM 5705 = KCTC 3548 strain DSM 5705 Scaffold11	malefermentans	whole genome shotgun sequence
AZGJ01000011.12matchingACL98204_Lsal_JCM1046	AZGJ01000011.1	2matchingACL98204_Lsal_JCM1046	4.4e-97	6.1e-113	likely PVA	6.1e-113	Lactobacillus malefermentans DSM 5705 = KCTC 3548 strain DSM 5705 Scaffold11	malefermentans	whole genome shotgun sequence
AZGJ01000066.11matchingADN99975_Lpla_ST-III	AZGJ01000066.1	1matchingADN99975_Lpla_ST-III	2.8e-118	1e-124	likely PVA	1e-124	Lactobacillus malefermentans DSM 5705 = KCTC 3548 strain DSM 5705 Scaffold66	malefermentans	whole genome shotgun sequence
BACN01000004.11matchingADN99975_Lpla_ST-III	BACN01000004.1	1matchingADN99975_Lpla_ST-III	6.3e-117	2e-123	likely PVA	2e-123	Lactobacillus malefermentans DSM 5705 = KCTC 3548 DNA	malefermentans	contig: contig00004
BACN01000027.11matchingWP_040530699.1_Lvag	BACN01000027.1	1matchingWP_040530699.1_Lvag	9.9e-96	1.2e-111	likely PVA	1.2e-111	Lactobacillus malefermentans DSM 5705 = KCTC 3548 DNA	malefermentans	contig: contig00027
AZEU01000131.11matchingADN99975_Lpla_ST-III	AZEU01000131.1	1matchingADN99975_Lpla_ST-III	1.1e-103	2.5e-110	likely PVA	2.5e-110	Lactobacillus manihotivorans DSM 13343 = JCM 12514 strain DSM 13343 NODE_188	manihotivorans	whole genome shotgun sequence
BBAH01000026.11matchingADN99975_Lpla_ST-III	BBAH01000026.1	1matchingADN99975_Lpla_ST-III	1.2e-104	4.5e-111	likely PVA	4.5e-111	Lactobacillus manihotivorans DSM 13343 = JCM 12514 DNA	manihotivorans	contig: JCM12514.contig00026
AZEZ01000103.11matchingADN99975_Lpla_ST-III	AZEZ01000103.1	1matchingADN99975_Lpla_ST-III	1.5e-94	4.5e-119	likely PVA	4.5e-119	Lactobacillus mindensis DSM 14500 NODE_489	mindensis	whole genome shotgun sequence
AZDT01000021.11matchingADN97280_Lpla_ST-III	AZDT01000021.1	1matchingADN97280_Lpla_ST-III	6.3e-111	2.4e-135	likely PVA	2.4e-135	Lactobacillus namurensis DSM 19117 NODE_27	namurensis	whole genome shotgun sequence
AZDT01000058.11matchingADN97280_Lpla_ST-III	AZDT01000058.1	1matchingADN97280_Lpla_ST-III	1.6e-89	4.9e-122	likely PVA	4.9e-122	Lactobacillus namurensis DSM 19117 NODE_123	namurensis	whole genome shotgun sequence
AZDT01000058.12matchingWP_040530699.1_Lvag	AZDT01000058.1	2matchingWP_040530699.1_Lvag	1.4e-89	4.3e-122	likely PVA	4.3e-122	Lactobacillus namurensis DSM 19117 NODE_123	namurensis	whole genome shotgun sequence
AZDT01000063.11matchingADN99975_Lpla_ST-III	AZDT01000063.1	1matchingADN99975_Lpla_ST-III	1.2e-88	2.6e-120	likely PVA	2.6e-120	Lactobacillus namurensis DSM 19117 NODE_160	namurensis	whole genome shotgun sequence
AZDT01000063.12matchingADN99333_Lpla_ST-III	AZDT01000063.1	2matchingADN99333_Lpla_ST-III	1e-88	2.4e-120	likely PVA	2.4e-120	Lactobacillus namurensis DSM 19117 NODE_160	namurensis	whole genome shotgun sequence
BAOT01000006.11matchingADN97280_Lpla_ST-III	BAOT01000006.1	1matchingADN97280_Lpla_ST-III	3.6e-111	2.8e-135	likely PVA	2.8e-135	Lactobacillus namurensis str. Chizuka 01 DNA	namurensis	contig: LBNR_06
BAOT01000010.11matchingADN97280_Lpla_ST-III	BAOT01000010.1	1matchingADN97280_Lpla_ST-III	4.8e-89	3.1e-121	likely PVA	3.1e-121	Lactobacillus namurensis str. Chizuka 01 DNA	namurensis	contig: LBNR_10
BAOT01000010.12matchingWP_040530699.1_Lvag	BAOT01000010.1	2matchingWP_040530699.1_Lvag	4.2e-89	2.7e-121	likely PVA	2.7e-121	Lactobacillus namurensis str. Chizuka 01 DNA	namurensis	contig: LBNR_10
BAOT01000022.11matchingADN99333_Lpla_ST-III	BAOT01000022.1	1matchingADN99333_Lpla_ST-III	1.6e-89	1.1e-120	likely PVA	1.1e-120	Lactobacillus namurensis str. Chizuka 01 DNA	namurensis	contig: LBNR_22
AZFV01000010.11matchingADN99975_Lpla_ST-III	AZFV01000010.1	1matchingADN99975_Lpla_ST-III	5.6e-94	3.8e-114	likely PVA	3.8e-114	Lactobacillus nantensis DSM 16982 Scaffold10	nantensis	whole genome shotgun sequence
AZDZ01000019.11matchingADN99975_Lpla_ST-III	AZDZ01000019.1	1matchingADN99975_Lpla_ST-III	9.3e-91	1.8e-112	likely PVA	1.8e-112	Lactobacillus nodensis DSM 19682 = JCM 14932 = NBRC 107160 strain DSM 19682 NODE_45	nodensis	whole genome shotgun sequence
BAMN01000030.11matchingADN99975_Lpla_ST-III	BAMN01000030.1	1matchingADN99975_Lpla_ST-III	9.3e-91	1.8e-112	likely PVA	1.8e-112	Lactobacillus nodensis DSM 19682 = JCM 14932 = NBRC 107160 DNA	nodensis	contig: JCM14932.contig00030
BCWC01000001.11matchingADN99975_Lpla_ST-III	BCWC01000001.1	1matchingADN99975_Lpla_ST-III	4.2e-92	9.4e-114	likely PVA	9.4e-114	Lactobacillus nodensis DSM 19682 = JCM 14932 = NBRC 107160 DNA	nodensis	contig: LNO01S_CON0001_0001
AZEE01000027.15matchingAEB72500.1_Lbuc_NRRL	AZEE01000027.1	5matchingAEB72500.1_Lbuc_NRRL	3.4e-120	8.6e-129	likely PVA	8.6e-129	Lactobacillus odoratitofui DSM 19909 = JCM 15043 strain DSM 19909 NODE_117	odoratitofui	whole genome shotgun sequence
AZEE01000030.11matchingAEB72500.1_Lbuc_NRRL	AZEE01000030.1	1matchingAEB72500.1_Lbuc_NRRL	4.3e-94	8.2e-113	likely PVA	8.2e-113	Lactobacillus odoratitofui DSM 19909 = JCM 15043 strain DSM 19909 NODE_186	odoratitofui	whole genome shotgun sequence
AZEE01000030.12matchingWP_040530699.1_Lvag	AZEE01000030.1	2matchingWP_040530699.1_Lvag	4.2e-94	8e-113	likely PVA	8e-113	Lactobacillus odoratitofui DSM 19909 = JCM 15043 strain DSM 19909 NODE_186	odoratitofui	whole genome shotgun sequence
BBFJ01000001.11matchingAEB72500.1_Lbuc_NRRL	BBFJ01000001.1	1matchingAEB72500.1_Lbuc_NRRL	1.5e-121	4.5e-130	likely PVA	4.5e-130	Lactobacillus odoratitofui DSM 19909 = JCM 15043 DNA	odoratitofui	contig: JCM15043.contig00001
AZEH01000034.11matchingWP_040530699.1_Lvag	AZEH01000034.1	1matchingWP_040530699.1_Lvag	6.7e-87	1.6e-102	likely PVA	1.6e-102	Lactobacillus oeni DSM 19972 NODE_82	oeni	whole genome shotgun sequence
AZFE01000031.11matchingWP_040530699.1_Lvag	AZFE01000031.1	1matchingWP_040530699.1_Lvag	2.8e-103	1e-113	likely PVA	1e-113	Lactobacillus oligofermentans DSM 15707 = LMG 22743 strain DSM 15707 NODE_85	oligofermentans	whole genome shotgun sequence
AEKL01000063.11matchingWP_040530699.1_Lvag	AEKL01000063.1	1matchingWP_040530699.1_Lvag	1.2e-100	2.9e-112	likely PVA	2.9e-112	Lactobacillus oris PB013-T2-3 contig00042	oris	whole genome shotgun sequence
AFTL01000012.11matchingWP_040530699.1_Lvag	AFTL01000012.1	1matchingWP_040530699.1_Lvag	5.3e-102	5.7e-113	likely PVA	5.7e-113	Lactobacillus oris F0423 ctg1127947904567	oris	whole genome shotgun sequence
AZGE01000012.11matchingWP_040530699.1_Lvag	AZGE01000012.1	1matchingWP_040530699.1_Lvag	6.1e-103	9.4e-114	likely PVA	9.4e-114	Lactobacillus oris DSM 4864 Scaffold12	oris	whole genome shotgun sequence
CP014787.11matchingADN97280_Lpla_ST-III	CP014787.1	1matchingADN97280_Lpla_ST-III	1.9e-100	1.8e-111	likely PVA	1.8e-111	Lactobacillus oris strain J-1	oris	complete genome
CP014787.12matchingWP_040530699.1_Lvag	CP014787.1	2matchingWP_040530699.1_Lvag	1.6e-100	1.5e-111	likely PVA	1.5e-111	Lactobacillus oris strain J-1	oris	complete genome
CP014787.15matchingADN97280_Lpla_ST-III	CP014787.1	5matchingADN97280_Lpla_ST-III	5.9e-112	2.4e-114	likely PVA	2.4e-114	Lactobacillus oris strain J-1	oris	complete genome
CP014787.16matchingAEZ06356_Lfer_NCDO394	CP014787.1	6matchingAEZ06356_Lfer_NCDO394	5.1e-112	2.1e-114	likely PVA	2.1e-114	Lactobacillus oris strain J-1	oris	complete genome
BBAZ01000007.11matchingWP_040530699.1_Lvag	BBAZ01000007.1	1matchingWP_040530699.1_Lvag	6e-95	2e-112	likely PVA	2e-112	Lactobacillus oryzae JCM 18671 DNA	oryzae	contig: JCM18671.contig00007
BBJM01000010.11matchingWP_040530699.1_Lvag	BBJM01000010.1	1matchingWP_040530699.1_Lvag	6e-95	2e-112	likely PVA	2e-112	Lactobacillus oryzae DNA	oryzae	contig: sequence10
AZED01000011.11matchingWP_040530699.1_Lvag	AZED01000011.1	1matchingWP_040530699.1_Lvag	1.5e-91	3.1e-107	likely PVA	3.1e-107	Lactobacillus otakiensis DSM 19908 = JCM 15040 strain DSM 19908 NODE_14	otakiensis	whole genome shotgun sequence
AZED01000011.12matchingAEB72500.1_Lbuc_NRRL	AZED01000011.1	2matchingAEB72500.1_Lbuc_NRRL	9.6e-125	1.4e-129	likely PVA	1.4e-129	Lactobacillus otakiensis DSM 19908 = JCM 15040 strain DSM 19908 NODE_14	otakiensis	whole genome shotgun sequence
BASH01000002.11matchingWP_040530699.1_Lvag	BASH01000002.1	1matchingWP_040530699.1_Lvag	2e-91	5.2e-107	likely PVA	5.2e-107	Lactobacillus otakiensis DSM 19908 = JCM 15040 DNA	otakiensis	contig: LOT002
BASH01000014.11matchingAEB72500.1_Lbuc_NRRL	BASH01000014.1	1matchingAEB72500.1_Lbuc_NRRL	2.1e-123	2.7e-128	likely PVA	2.7e-128	Lactobacillus otakiensis DSM 19908 = JCM 15040 DNA	otakiensis	contig: LOT014
BBAT01000004.11matchingAEB72500.1_Lbuc_NRRL	BBAT01000004.1	1matchingAEB72500.1_Lbuc_NRRL	2.1e-123	2.7e-128	likely PVA	2.7e-128	Lactobacillus otakiensis DSM 19908 = JCM 15040 DNA	otakiensis	contig: JCM15040.contig00004
BBAT01000005.11matchingWP_040530699.1_Lvag	BBAT01000005.1	1matchingWP_040530699.1_Lvag	1.5e-91	3.1e-107	likely PVA	3.1e-107	Lactobacillus otakiensis DSM 19908 = JCM 15040 DNA	otakiensis	contig: JCM15040.contig00005
AZGM01000016.11matchingADN97280_Lpla_ST-III	AZGM01000016.1	1matchingADN97280_Lpla_ST-III	1.7e-101	8.8e-114	likely PVA	8.8e-114	Lactobacillus panis DSM 6035 NODE_24	panis	whole genome shotgun sequence
AZGM01000016.12matchingWP_040530699.1_Lvag	AZGM01000016.1	2matchingWP_040530699.1_Lvag	1.5e-101	7.6e-114	likely PVA	7.6e-114	Lactobacillus panis DSM 6035 NODE_24	panis	whole genome shotgun sequence
LDPB01000068.11matchingWP_040530699.1_Lvag	LDPB01000068.1	1matchingWP_040530699.1_Lvag	9.8e-103	4.3e-115	likely PVA	4.3e-115	Lactobacillus panis DSM 6035 contig_68	panis	whole genome shotgun sequence
AZFJ01000044.11matchingAEB72500.1_Lbuc_NRRL	AZFJ01000044.1	1matchingAEB72500.1_Lbuc_NRRL	2.7e-113	9.3e-118	likely PVA	9.3e-118	Lactobacillus pantheris DSM 15945 = JCM 12539 = NBRC 106106 strain DSM 15945 NODE_207	pantheris	whole genome shotgun sequence
BCVS01000103.11matchingAEB72500.1_Lbuc_NRRL	BCVS01000103.1	1matchingAEB72500.1_Lbuc_NRRL	2.7e-113	9.3e-118	likely PVA	9.3e-118	Lactobacillus pantheris DSM 15945 = JCM 12539 = NBRC 106106 DNA	pantheris	contig: LPA02S_CON0102_0001
AZCZ01000002.11matchingADN99333_Lpla_ST-III	AZCZ01000002.1	1matchingADN99333_Lpla_ST-III	1.8e-87	3.6e-120	likely PVA	3.6e-120	Lactobacillus parabrevis ATCC 53295 Scaffold2	parabrevis	whole genome shotgun sequence
AZCZ01000013.11matchingADN97280_Lpla_ST-III	AZCZ01000013.1	1matchingADN97280_Lpla_ST-III	3.8e-87	4.6e-126	likely PVA	4.6e-126	Lactobacillus parabrevis ATCC 53295 Scaffold13	parabrevis	whole genome shotgun sequence
AZCZ01000013.12matchingWP_040530699.1_Lvag	AZCZ01000013.1	2matchingWP_040530699.1_Lvag	3.3e-87	3.9e-126	likely PVA	3.9e-126	Lactobacillus parabrevis ATCC 53295 Scaffold13	parabrevis	whole genome shotgun sequence
AZCZ01000016.11matchingADN97280_Lpla_ST-III	AZCZ01000016.1	1matchingADN97280_Lpla_ST-III	1.1e-108	4.1e-137	likely PVA	4.1e-137	Lactobacillus parabrevis ATCC 53295 Scaffold16	parabrevis	whole genome shotgun sequence
JQCI01000004.11matchingADN99333_Lpla_ST-III	JQCI01000004.1	1matchingADN99333_Lpla_ST-III	1.8e-87	3.6e-120	likely PVA	3.6e-120	Lactobacillus parabrevis strain LMG 11984 Scaffold4	parabrevis	whole genome shotgun sequence
JQCI01000013.11matchingADN97280_Lpla_ST-III	JQCI01000013.1	1matchingADN97280_Lpla_ST-III	3.8e-87	4.6e-126	likely PVA	4.6e-126	Lactobacillus parabrevis strain LMG 11984 Scaffold13	parabrevis	whole genome shotgun sequence
JQCI01000013.12matchingWP_040530699.1_Lvag	JQCI01000013.1	2matchingWP_040530699.1_Lvag	3.3e-87	3.9e-126	likely PVA	3.9e-126	Lactobacillus parabrevis strain LMG 11984 Scaffold13	parabrevis	whole genome shotgun sequence
JQCI01000017.11matchingADN97280_Lpla_ST-III	JQCI01000017.1	1matchingADN97280_Lpla_ST-III	2.5e-107	8e-136	likely PVA	8e-136	Lactobacillus parabrevis strain LMG 11984 Scaffold17	parabrevis	whole genome shotgun sequence
KB911375.11matchingWP_040530699.1_Lvag	KB911375.1	1matchingWP_040530699.1_Lvag	1.5e-88	2e-127	likely PVA	2e-127	Lactobacillus parabrevis ATCC 53295 strain RODS-DW genomic scaffold F810DRAFT_scaffold00011.11	parabrevis	whole genome shotgun sequence
KB911376.11matchingADN99333_Lpla_ST-III	KB911376.1	1matchingADN99333_Lpla_ST-III	1.8e-87	3.6e-120	likely PVA	3.6e-120	Lactobacillus parabrevis ATCC 53295 strain RODS-DW genomic scaffold F810DRAFT_scaffold00012.12	parabrevis	whole genome shotgun sequence
KB911381.11matchingADN97280_Lpla_ST-III	KB911381.1	1matchingADN97280_Lpla_ST-III	1.1e-108	4.1e-137	likely PVA	4.1e-137	Lactobacillus parabrevis ATCC 53295 strain RODS-DW genomic scaffold F810DRAFT_scaffold00017.17	parabrevis	whole genome shotgun sequence
AZGK01000004.11matchingWP_040530699.1_Lvag	AZGK01000004.1	1matchingWP_040530699.1_Lvag	3.3e-94	3.4e-110	likely PVA	3.4e-110	Lactobacillus parabuchneri DSM 5707 = NBRC 107865 strain DSM 5707 Scaffold4	parabuchneri	whole genome shotgun sequence
AZGK01000004.12matchingAAV42923.1_NCFM	AZGK01000004.1	2matchingAAV42923.1_NCFM	3.3e-94	3.4e-110	likely PVA	3.4e-110	Lactobacillus parabuchneri DSM 5707 = NBRC 107865 strain DSM 5707 Scaffold4	parabuchneri	whole genome shotgun sequence
AZGK01000016.11matchingAEB72500.1_Lbuc_NRRL	AZGK01000016.1	1matchingAEB72500.1_Lbuc_NRRL	2.3e-124	8.3e-130	likely PVA	8.3e-130	Lactobacillus parabuchneri DSM 5707 = NBRC 107865 strain DSM 5707 Scaffold16	parabuchneri	whole genome shotgun sequence
BCVT01000003.11matchingWP_040530699.1_Lvag	BCVT01000003.1	1matchingWP_040530699.1_Lvag	3.3e-94	3.4e-110	likely PVA	3.4e-110	Lactobacillus parabuchneri DSM 5707 = NBRC 107865 DNA	parabuchneri	contig: LPA03S_CON0003_0001
BCVT01000003.12matchingAAV42923.1_NCFM	BCVT01000003.1	2matchingAAV42923.1_NCFM	3.3e-94	3.4e-110	likely PVA	3.4e-110	Lactobacillus parabuchneri DSM 5707 = NBRC 107865 DNA	parabuchneri	contig: LPA03S_CON0003_0001
BCVT01000033.11matchingAEB72500.1_Lbuc_NRRL	BCVT01000033.1	1matchingAEB72500.1_Lbuc_NRRL	1e-124	3.5e-130	likely PVA	3.5e-130	Lactobacillus parabuchneri DSM 5707 = NBRC 107865 DNA	parabuchneri	contig: LPA03S_CON0033_0001
CP018796.11matchingWP_040530699.1_Lvag	CP018796.1	1matchingWP_040530699.1_Lvag	3.3e-94	3.4e-110	likely PVA	3.4e-110	Lactobacillus parabuchneri strain FAM21731	parabuchneri	complete genome
CP018796.12matchingAAV42923.1_NCFM	CP018796.1	2matchingAAV42923.1_NCFM	3.3e-94	3.4e-110	likely PVA	3.4e-110	Lactobacillus parabuchneri strain FAM21731	parabuchneri	complete genome
CP018796.13matchingAEB72500.1_Lbuc_NRRL	CP018796.1	3matchingAEB72500.1_Lbuc_NRRL	1e-124	3.5e-130	likely PVA	3.5e-130	Lactobacillus parabuchneri strain FAM21731	parabuchneri	complete genome
JQBJ01000028.11matchingAEB72500.1_Lbuc_NRRL	JQBJ01000028.1	1matchingAEB72500.1_Lbuc_NRRL	1e-124	3.5e-130	likely PVA	3.5e-130	Lactobacillus parabuchneri strain DSM 15352 NODE_44	parabuchneri	whole genome shotgun sequence
JQBJ01000050.11matchingWP_040530699.1_Lvag	JQBJ01000050.1	1matchingWP_040530699.1_Lvag	3.3e-94	3.4e-110	likely PVA	3.4e-110	Lactobacillus parabuchneri strain DSM 15352 NODE_78	parabuchneri	whole genome shotgun sequence
JQBJ01000050.12matchingAAV42923.1_NCFM	JQBJ01000050.1	2matchingAAV42923.1_NCFM	3.3e-94	3.4e-110	likely PVA	3.4e-110	Lactobacillus parabuchneri strain DSM 15352 NODE_78	parabuchneri	whole genome shotgun sequence
LXIA01000020.11matchingWP_040530699.1_Lvag	LXIA01000020.1	1matchingWP_040530699.1_Lvag	3.3e-94	3.4e-110	likely PVA	3.4e-110	Lactobacillus parabuchneri strain IPLA 11122 NODE_5	parabuchneri	whole genome shotgun sequence
LXIA01000020.12matchingAAV42923.1_NCFM	LXIA01000020.1	2matchingAAV42923.1_NCFM	3.3e-94	3.4e-110	likely PVA	3.4e-110	Lactobacillus parabuchneri strain IPLA 11122 NODE_5	parabuchneri	whole genome shotgun sequence
LXIA01000021.11matchingAEB72500.1_Lbuc_NRRL	LXIA01000021.1	1matchingAEB72500.1_Lbuc_NRRL	1e-124	3.5e-130	likely PVA	3.5e-130	Lactobacillus parabuchneri strain IPLA 11122 NODE_6	parabuchneri	whole genome shotgun sequence
LXUG01000033.11matchingWP_040530699.1_Lvag	LXUG01000033.1	1matchingWP_040530699.1_Lvag	3.3e-94	3.4e-110	likely PVA	3.4e-110	Lactobacillus parabuchneri strain IPLA 11150 NODE_3	parabuchneri	whole genome shotgun sequence
LXUG01000033.12matchingAAV42923.1_NCFM	LXUG01000033.1	2matchingAAV42923.1_NCFM	3.3e-94	3.4e-110	likely PVA	3.4e-110	Lactobacillus parabuchneri strain IPLA 11150 NODE_3	parabuchneri	whole genome shotgun sequence
LXUG01000072.11matchingAEB72500.1_Lbuc_NRRL	LXUG01000072.1	1matchingAEB72500.1_Lbuc_NRRL	1e-124	3.5e-130	likely PVA	3.5e-130	Lactobacillus parabuchneri strain IPLA 11150 NODE_7	parabuchneri	whole genome shotgun sequence
LYDQ01000033.11matchingWP_040530699.1_Lvag	LYDQ01000033.1	1matchingWP_040530699.1_Lvag	3.3e-94	3.4e-110	likely PVA	3.4e-110	Lactobacillus parabuchneri strain IPLA 11117 NODE_3	parabuchneri	whole genome shotgun sequence
LYDQ01000033.12matchingAAV42923.1_NCFM	LYDQ01000033.1	2matchingAAV42923.1_NCFM	3.3e-94	3.4e-110	likely PVA	3.4e-110	Lactobacillus parabuchneri strain IPLA 11117 NODE_3	parabuchneri	whole genome shotgun sequence
LYDQ01000065.11matchingAEB72500.1_Lbuc_NRRL	LYDQ01000065.1	1matchingAEB72500.1_Lbuc_NRRL	1e-124	3.5e-130	likely PVA	3.5e-130	Lactobacillus parabuchneri strain IPLA 11117 NODE_7	parabuchneri	whole genome shotgun sequence
AZFD01000143.11matchingWP_040530699.1_Lvag	AZFD01000143.1	1matchingWP_040530699.1_Lvag	3.3e-92	3e-113	likely PVA	3e-113	Lactobacillus paracollinoides DSM 15502 = JCM 11969 strain DSM 15502 NODE_320	paracollinoides	whole genome shotgun sequence
CP014912.14matchingAEZ06356_Lfer_NCDO394	CP014912.1	4matchingAEZ06356_Lfer_NCDO394	7.3e-91	5.8e-112	likely PVA	5.8e-112	Lactobacillus paracollinoides strain TMW 1.1979	paracollinoides	complete genome
CP014912.15matchingWP_040530699.1_Lvag	CP014912.1	5matchingWP_040530699.1_Lvag	6.1e-91	5.4e-112	likely PVA	5.4e-112	Lactobacillus paracollinoides strain TMW 1.1979	paracollinoides	complete genome
CP014915.11matchingWP_040530699.1_Lvag	CP014915.1	1matchingWP_040530699.1_Lvag	3.3e-92	3e-113	likely PVA	3e-113	Lactobacillus paracollinoides strain TMW 1.1994	paracollinoides	complete genome
CP014924.14matchingAEZ06356_Lfer_NCDO394	CP014924.1	4matchingAEZ06356_Lfer_NCDO394	7.3e-91	5.8e-112	likely PVA	5.8e-112	Lactobacillus paracollinoides strain TMW 1.1995	paracollinoides	complete genome
CP014924.15matchingWP_040530699.1_Lvag	CP014924.1	5matchingWP_040530699.1_Lvag	6.1e-91	5.4e-112	likely PVA	5.4e-112	Lactobacillus paracollinoides strain TMW 1.1995	paracollinoides	complete genome
AZFZ01000006.11matchingAEB72500.1_Lbuc_NRRL	AZFZ01000006.1	1matchingAEB72500.1_Lbuc_NRRL	4.6e-120	9.7e-131	likely PVA	9.7e-131	Lactobacillus parafarraginis DSM 18390 = JCM 14109 strain DSM 18390 Scaffold6	parafarraginis	whole genome shotgun sequence
AZFZ01000022.11matchingWP_040530699.1_Lvag	AZFZ01000022.1	1matchingWP_040530699.1_Lvag	9.7e-89	1.7e-107	likely PVA	1.7e-107	Lactobacillus parafarraginis DSM 18390 = JCM 14109 strain DSM 18390 Scaffold22	parafarraginis	whole genome shotgun sequence
BBAR01000006.11matchingAEB72500.1_Lbuc_NRRL	BBAR01000006.1	1matchingAEB72500.1_Lbuc_NRRL	1e-118	1.8e-129	likely PVA	1.8e-129	Lactobacillus parafarraginis DSM 18390 = JCM 14109 DNA	parafarraginis	contig: JCM14109.contig00006
BBAR01000021.11matchingWP_040530699.1_Lvag	BBAR01000021.1	1matchingWP_040530699.1_Lvag	9.7e-89	1.7e-107	likely PVA	1.7e-107	Lactobacillus parafarraginis DSM 18390 = JCM 14109 DNA	parafarraginis	contig: JCM14109.contig00021
JH414926.11matchingWP_040530699.1_Lvag	JH414926.1	1matchingWP_040530699.1_Lvag	7.6e-89	1.6e-107	likely PVA	1.6e-107	Lactobacillus parafarraginis F0439 genomic scaffold Scfld131	parafarraginis	whole genome shotgun sequence
JH414954.11matchingAEB72500.1_Lbuc_NRRL	JH414954.1	1matchingAEB72500.1_Lbuc_NRRL	8.7e-120	3.1e-130	likely PVA	3.1e-130	Lactobacillus parafarraginis F0439 genomic scaffold Scfld388	parafarraginis	whole genome shotgun sequence
AZEN01000111.11matchingWP_040530699.1_Lvag	AZEN01000111.1	1matchingWP_040530699.1_Lvag	1.1e-91	8.2e-109	likely PVA	8.2e-109	Lactobacillus parakefiri DSM 10551 NODE_173	parakefiri	whole genome shotgun sequence
AZEN01000271.11matchingAEB72500.1_Lbuc_NRRL	AZEN01000271.1	1matchingAEB72500.1_Lbuc_NRRL	8.2e-124	2.1e-127	likely PVA	2.1e-127	Lactobacillus parakefiri DSM 10551 NODE_564	parakefiri	whole genome shotgun sequence
AZEN01000334.11matchingAEB72500.1_Lbuc_NRRL	AZEN01000334.1	1matchingAEB72500.1_Lbuc_NRRL	6.4e-123	1.6e-127	likely PVA	1.6e-127	Lactobacillus parakefiri DSM 10551 NODE_752	parakefiri	whole genome shotgun sequence
AZDH01000018.11matchingADN99975_Lpla_ST-III	AZDH01000018.1	1matchingADN99975_Lpla_ST-III	7.8e-96	9.9e-119	likely PVA	9.9e-119	Lactobacillus paralimentarius DSM 13961 = JCM 10707 strain DSM 13961 NODE_23	paralimentarius	whole genome shotgun sequence
AZDY01000038.11matchingADN99975_Lpla_ST-III	AZDY01000038.1	1matchingADN99975_Lpla_ST-III	5.9e-97	1.8e-120	likely PVA	1.8e-120	Lactobacillus paralimentarius DSM 19674 NODE_83	paralimentarius	whole genome shotgun sequence
AZES01000102.11matchingADN99975_Lpla_ST-III	AZES01000102.1	1matchingADN99975_Lpla_ST-III	2.2e-97	5.4e-120	likely PVA	5.4e-120	Lactobacillus paralimentarius DSM 13238 = JCM 10415 strain DSM 13238 NODE_146	paralimentarius	whole genome shotgun sequence
BAMH01000033.11matchingADN99975_Lpla_ST-III	BAMH01000033.1	1matchingADN99975_Lpla_ST-III	2.2e-97	5.4e-120	likely PVA	5.4e-120	Lactobacillus paralimentarius DSM 13238 = JCM 10415 DNA	paralimentarius	contig: JCM10415.contig00033
BBAE01000011.11matchingADN99975_Lpla_ST-III	BBAE01000011.1	1matchingADN99975_Lpla_ST-III	7.1e-97	1.7e-119	likely PVA	1.7e-119	Lactobacillus paralimentarius DSM 13961 = JCM 10707 DNA	paralimentarius	contig: JCM10707.contig00011
AZEO01000008.11matchingADN99333_Lpla_ST-III	AZEO01000008.1	1matchingADN99333_Lpla_ST-III	6.6e-95	1.5e-120	likely PVA	1.5e-120	Lactobacillus paraplantarum DSM 10667 Scaffold8	paraplantarum	whole genome shotgun sequence
AZEO01000008.12matchingCCC80500_Lpla_WCSF1	AZEO01000008.1	2matchingCCC80500_Lpla_WCSF1	4.6e-95	8.5e-121	likely PVA	8.5e-121	Lactobacillus paraplantarum DSM 10667 Scaffold8	paraplantarum	whole genome shotgun sequence
AZEO01000013.11matchingADN99975_Lpla_ST-III	AZEO01000013.1	1matchingADN99975_Lpla_ST-III	7.3e-127	1.4e-145	likely PVA	1.4e-145	Lactobacillus paraplantarum DSM 10667 Scaffold13	paraplantarum	whole genome shotgun sequence
CP013130.13matchingADN99333_Lpla_ST-III	CP013130.1	3matchingADN99333_Lpla_ST-III	2.7e-94	1.7e-119	likely PVA	1.7e-119	Lactobacillus paraplantarum strain L-ZS9	paraplantarum	complete genome
CP013130.14matchingADN99975_Lpla_ST-III	CP013130.1	4matchingADN99975_Lpla_ST-III	6.3e-126	9.1e-144	likely PVA	9.1e-144	Lactobacillus paraplantarum strain L-ZS9	paraplantarum	complete genome
KN173701.11matchingADN99975_Lpla_ST-III	KN173701.1	1matchingADN99975_Lpla_ST-III	6e-125	7e-143	likely PVA	7e-143	Lactobacillus paraplantarum strain L-ZS9 genomic scaffold scaffold4	paraplantarum	whole genome shotgun sequence
KN173722.13matchingADN99333_Lpla_ST-III	KN173722.1	3matchingADN99333_Lpla_ST-III	2.7e-94	1.7e-119	likely PVA	1.7e-119	Lactobacillus paraplantarum strain L-ZS9 genomic scaffold scaffold2	paraplantarum	whole genome shotgun sequence
LUHM01000002.11matchingAEB72500.1_Lbuc_NRRL	LUHM01000002.1	1matchingAEB72500.1_Lbuc_NRRL	2.6e-125	2.9e-150	likely PVA	2.9e-150	Lactobacillus paraplantarum strain CRL 1905 Contig_35	paraplantarum	whole genome shotgun sequence
LUHM01000002.12matchingADN97280_Lpla_ST-III	LUHM01000002.1	2matchingADN97280_Lpla_ST-III	2.1e-125	1.7e-150	likely PVA	1.7e-150	Lactobacillus paraplantarum strain CRL 1905 Contig_35	paraplantarum	whole genome shotgun sequence
JQCA01000056.11matchingWP_040530699.1_Lvag	JQCA01000056.1	1matchingWP_040530699.1_Lvag	2.3e-87	1.9e-120	likely PVA	1.9e-120	Lactobacillus paucivorans strain DSM 22467 NODE_71	paucivorans	whole genome shotgun sequence
JQCA01000165.11matchingADN99333_Lpla_ST-III	JQCA01000165.1	1matchingADN99333_Lpla_ST-III	6.8e-87	5.9e-117	likely PVA	5.9e-117	Lactobacillus paucivorans strain DSM 22467 NODE_409	paucivorans	whole genome shotgun sequence
AZCU01000009.12matchingADN99333_Lpla_ST-III	AZCU01000009.1	2matchingADN99333_Lpla_ST-III	9.2e-94	6.1e-121	likely PVA	6.1e-121	Lactobacillus pentosus DSM 20314 Scaffold9	pentosus	whole genome shotgun sequence
AZCU01000018.11matchingADN99975_Lpla_ST-III	AZCU01000018.1	1matchingADN99975_Lpla_ST-III	1.8e-124	1.2e-142	likely PVA	1.2e-142	Lactobacillus pentosus DSM 20314 Scaffold18	pentosus	whole genome shotgun sequence
AZCU01000028.11matchingAEB72500.1_Lbuc_NRRL	AZCU01000028.1	1matchingAEB72500.1_Lbuc_NRRL	3.3e-119	2.2e-143	likely PVA	2.2e-143	Lactobacillus pentosus DSM 20314 Scaffold28	pentosus	whole genome shotgun sequence
AZCU01000028.12matchingADN97280_Lpla_ST-III	AZCU01000028.1	2matchingADN97280_Lpla_ST-III	2.6e-119	1.3e-143	likely PVA	1.3e-143	Lactobacillus pentosus DSM 20314 Scaffold28	pentosus	whole genome shotgun sequence
CM001538.11matchingADN97280_Lpla_ST-III	CM001538.1	1matchingADN97280_Lpla_ST-III	5.2e-121	9e-146	likely PVA	9e-146	Lactobacillus pentosus KCA1 chromosome	pentosus	whole genome shotgun sequence
CM001538.12matchingACL98204_Lsal_JCM1046	CM001538.1	2matchingACL98204_Lsal_JCM1046	1.3e-120	9.9e-145	likely PVA	9.9e-145	Lactobacillus pentosus KCA1 chromosome	pentosus	whole genome shotgun sequence
CM001538.14matchingADN99333_Lpla_ST-III	CM001538.1	4matchingADN99333_Lpla_ST-III	3.8e-94	2.1e-121	likely PVA	2.1e-121	Lactobacillus pentosus KCA1 chromosome	pentosus	whole genome shotgun sequence
CM001538.15matchingADN99975_Lpla_ST-III	CM001538.1	5matchingADN99975_Lpla_ST-III	3.1e-125	1e-143	likely PVA	1e-143	Lactobacillus pentosus KCA1 chromosome	pentosus	whole genome shotgun sequence
FLYG01000003.11matchingADN97280_Lpla_ST-III	FLYG01000003.1	1matchingADN97280_Lpla_ST-III	1.2e-120	6.7e-145	likely PVA	6.7e-145	Lactobacillus pentosus MP-10 isolate Alorena table olives genome assembly	pentosus	contig: unitig_0
FLYG01000003.12matchingACL98204_Lsal_JCM1046	FLYG01000003.1	2matchingACL98204_Lsal_JCM1046	3.1e-120	7.2e-144	likely PVA	7.2e-144	Lactobacillus pentosus MP-10 isolate Alorena table olives genome assembly	pentosus	contig: unitig_0
FLYG01000003.14matchingADN99333_Lpla_ST-III	FLYG01000003.1	4matchingADN99333_Lpla_ST-III	9.2e-94	6.1e-121	likely PVA	6.1e-121	Lactobacillus pentosus MP-10 isolate Alorena table olives genome assembly	pentosus	contig: unitig_0
FLYG01000003.15matchingADN99975_Lpla_ST-III	FLYG01000003.1	5matchingADN99975_Lpla_ST-III	1.9e-125	1e-143	likely PVA	1e-143	Lactobacillus pentosus MP-10 isolate Alorena table olives genome assembly	pentosus	contig: unitig_0
LFLY01000001.11matchingAEB72500.1_Lbuc_NRRL	LFLY01000001.1	1matchingAEB72500.1_Lbuc_NRRL	3.3e-119	2.2e-143	likely PVA	2.2e-143	Lactobacillus pentosus strain FL0421 scaffold1	pentosus	whole genome shotgun sequence
LFLY01000001.12matchingADN97280_Lpla_ST-III	LFLY01000001.1	2matchingADN97280_Lpla_ST-III	2.6e-119	1.3e-143	likely PVA	1.3e-143	Lactobacillus pentosus strain FL0421 scaffold1	pentosus	whole genome shotgun sequence
LFLY01000001.13matchingADN99975_Lpla_ST-III	LFLY01000001.1	3matchingADN99975_Lpla_ST-III	5.6e-124	2.8e-142	likely PVA	2.8e-142	Lactobacillus pentosus strain FL0421 scaffold1	pentosus	whole genome shotgun sequence
LFLY01000004.12matchingADN99333_Lpla_ST-III	LFLY01000004.1	2matchingADN99333_Lpla_ST-III	9.2e-94	6.1e-121	likely PVA	6.1e-121	Lactobacillus pentosus strain FL0421 scaffold4	pentosus	whole genome shotgun sequence
AGRI01000001.11matchingADN99975_Lpla_ST-III	AGRI01000001.1	1matchingADN99975_Lpla_ST-III	8.9e-127	9.1e-147	likely PVA	9.1e-147	Lactobacillus plantarum subsp. plantarum NC8 Contig10	plantarum	whole genome shotgun sequence
AGRI01000002.11matchingADN97280_Lpla_ST-III	AGRI01000002.1	1matchingADN97280_Lpla_ST-III	4e-126	7.6e-151	likely PVA	7.6e-151	Lactobacillus plantarum subsp. plantarum NC8 Contig1	plantarum	whole genome shotgun sequence
AGRI01000002.12matchingACL98204_Lsal_JCM1046	AGRI01000002.1	2matchingACL98204_Lsal_JCM1046	1e-125	8.5e-150	likely PVA	8.5e-150	Lactobacillus plantarum subsp. plantarum NC8 Contig1	plantarum	whole genome shotgun sequence
AGRI01000008.13matchingADN99333_Lpla_ST-III	AGRI01000008.1	3matchingADN99333_Lpla_ST-III	1e-98	3.6e-128	likely PVA	3.6e-128	Lactobacillus plantarum subsp. plantarum NC8 Contig7	plantarum	whole genome shotgun sequence
AL935263.21matchingADN97280_Lpla_ST-III	AL935263.2	1matchingADN97280_Lpla_ST-III	9.2e-127	8.5e-152	likely PVA	8.5e-152	Lactobacillus plantarum WCFS1 complete genome	plantarum
AL935263.22matchingACL98204_Lsal_JCM1046	AL935263.2	2matchingACL98204_Lsal_JCM1046	2.4e-126	9.4e-151	likely PVA	9.4e-151	Lactobacillus plantarum WCFS1 complete genome	plantarum
AL935263.25matchingADN99333_Lpla_ST-III	AL935263.2	5matchingADN99333_Lpla_ST-III	2.3e-98	9.7e-128	likely PVA	9.7e-128	Lactobacillus plantarum WCFS1 complete genome	plantarum
AL935263.26matchingADN99975_Lpla_ST-III	AL935263.2	6matchingADN99975_Lpla_ST-III	8.9e-127	9.1e-147	likely PVA	9.1e-147	Lactobacillus plantarum WCFS1 complete genome	plantarum
ASJE01000022.11matchingADN97280_Lpla_ST-III	ASJE01000022.1	1matchingADN97280_Lpla_ST-III	5.9e-127	4.6e-152	likely PVA	4.6e-152	Lactobacillus plantarum IPLA88 Contig022	plantarum	whole genome shotgun sequence
ASJE01000022.12matchingACL98204_Lsal_JCM1046	ASJE01000022.1	2matchingACL98204_Lsal_JCM1046	1.5e-126	5.1e-151	likely PVA	5.1e-151	Lactobacillus plantarum IPLA88 Contig022	plantarum	whole genome shotgun sequence
ASJE01000068.11matchingADN99975_Lpla_ST-III	ASJE01000068.1	1matchingADN99975_Lpla_ST-III	9.3e-126	6.6e-146	likely PVA	6.6e-146	Lactobacillus plantarum IPLA88 Contig068	plantarum	whole genome shotgun sequence
ASJE01000201.11matchingADN99333_Lpla_ST-III	ASJE01000201.1	1matchingADN99333_Lpla_ST-III	4.4e-99	3.8e-128	likely PVA	3.8e-128	Lactobacillus plantarum IPLA88 Contig201	plantarum	whole genome shotgun sequence
AUTE01000033.11matchingADN97280_Lpla_ST-III	AUTE01000033.1	1matchingADN97280_Lpla_ST-III	6.3e-125	4e-150	likely PVA	4e-150	Lactobacillus plantarum WJL 136.LPLWJ.1_33	plantarum	whole genome shotgun sequence
AUTE01000033.12matchingABJ59469.1_Lga_ATCC_33323	AUTE01000033.1	2matchingABJ59469.1_Lga_ATCC_33323	7.8e-123	2.2e-146	likely PVA	2.2e-146	Lactobacillus plantarum WJL 136.LPLWJ.1_33	plantarum	whole genome shotgun sequence
AUTE01000039.11matchingADN99333_Lpla_ST-III	AUTE01000039.1	1matchingADN99333_Lpla_ST-III	1.3e-100	9.1e-128	likely PVA	9.1e-128	Lactobacillus plantarum WJL 136.LPLWJ.1_39	plantarum	whole genome shotgun sequence
AUTE01000041.11matchingADN99975_Lpla_ST-III	AUTE01000041.1	1matchingADN99975_Lpla_ST-III	7.6e-127	1.2e-146	likely PVA	1.2e-146	Lactobacillus plantarum WJL 136.LPLWJ.1_41	plantarum	whole genome shotgun sequence
AVAI01000136.11matchingADN99975_Lpla_ST-III	AVAI01000136.1	1matchingADN99975_Lpla_ST-III	7.3e-127	1.4e-145	likely PVA	1.4e-145	Lactobacillus plantarum AY01 Contig_137	plantarum	whole genome shotgun sequence
AVAI01000161.13matchingADN99333_Lpla_ST-III	AVAI01000161.1	3matchingADN99333_Lpla_ST-III	9.8e-94	1.6e-119	likely PVA	1.6e-119	Lactobacillus plantarum AY01 Contig_162	plantarum	whole genome shotgun sequence
AVAQ01000009.11matchingADN99975_Lpla_ST-III	AVAQ01000009.1	1matchingADN99975_Lpla_ST-III	2.1e-125	4.2e-143	likely PVA	4.2e-143	Lactobacillus plantarum EGD-AQ4 contig17	plantarum	whole genome shotgun sequence
AVAQ01000023.12matchingADN99333_Lpla_ST-III	AVAQ01000023.1	2matchingADN99333_Lpla_ST-III	9.5e-94	8e-122	likely PVA	8e-122	Lactobacillus plantarum EGD-AQ4 contig3	plantarum	whole genome shotgun sequence
AVAQ01000051.11matchingAEB72500.1_Lbuc_NRRL	AVAQ01000051.1	1matchingAEB72500.1_Lbuc_NRRL	2.5e-119	4.5e-144	likely PVA	4.5e-144	Lactobacillus plantarum EGD-AQ4 contig8	plantarum	whole genome shotgun sequence
AVAQ01000051.12matchingADN97280_Lpla_ST-III	AVAQ01000051.1	2matchingADN97280_Lpla_ST-III	2e-119	2.5e-144	likely PVA	2.5e-144	Lactobacillus plantarum EGD-AQ4 contig8	plantarum	whole genome shotgun sequence
AVFI01000105.11matchingADN97280_Lpla_ST-III	AVFI01000105.1	1matchingADN97280_Lpla_ST-III	4e-126	7.6e-151	likely PVA	7.6e-151	Lactobacillus plantarum 2165 L_plantarum_2165_Contig2	plantarum	whole genome shotgun sequence
AVFI01000105.12matchingACL98204_Lsal_JCM1046	AVFI01000105.1	2matchingACL98204_Lsal_JCM1046	1e-125	8.5e-150	likely PVA	8.5e-150	Lactobacillus plantarum 2165 L_plantarum_2165_Contig2	plantarum	whole genome shotgun sequence
AVFI01000123.11matchingADN99975_Lpla_ST-III	AVFI01000123.1	1matchingADN99975_Lpla_ST-III	9.3e-126	6.6e-146	likely PVA	6.6e-146	Lactobacillus plantarum 2165 L_plantarum_2165_Contig36	plantarum	whole genome shotgun sequence
AVFI01000158.11matchingADN99333_Lpla_ST-III	AVFI01000158.1	1matchingADN99333_Lpla_ST-III	3.5e-99	3e-128	likely PVA	3e-128	Lactobacillus plantarum 2165 L_plantarum_2165_Contig68	plantarum	whole genome shotgun sequence
AVFJ02000018.11matchingADN99975_Lpla_ST-III	AVFJ02000018.1	1matchingADN99975_Lpla_ST-III	8.9e-127	9.1e-147	likely PVA	9.1e-147	Lactobacillus plantarum 2025 L_plantarum_2025_018	plantarum	whole genome shotgun sequence
AVFJ02000031.11matchingADN97280_Lpla_ST-III	AVFJ02000031.1	1matchingADN97280_Lpla_ST-III	7.3e-127	6.7e-152	likely PVA	6.7e-152	Lactobacillus plantarum 2025 L_plantarum_2025_031	plantarum	whole genome shotgun sequence
AVFJ02000031.12matchingACL98204_Lsal_JCM1046	AVFJ02000031.1	2matchingACL98204_Lsal_JCM1046	1.5e-126	5.1e-151	likely PVA	5.1e-151	Lactobacillus plantarum 2025 L_plantarum_2025_031	plantarum	whole genome shotgun sequence
AWOY01000081.13matchingADN99333_Lpla_ST-III	AWOY01000081.1	3matchingADN99333_Lpla_ST-III	2e-98	6.4e-128	likely PVA	6.4e-128	Lactobacillus plantarum WHE 92 contig0081	plantarum	whole genome shotgun sequence
AWOY01000097.11matchingADN99975_Lpla_ST-III	AWOY01000097.1	1matchingADN99975_Lpla_ST-III	1.9e-126	1.8e-146	likely PVA	1.8e-146	Lactobacillus plantarum WHE 92 contig0097	plantarum	whole genome shotgun sequence
AWTS01000002.11matchingADN97280_Lpla_ST-III	AWTS01000002.1	1matchingADN97280_Lpla_ST-III	5.3e-121	1.6e-145	likely PVA	1.6e-145	Lactobacillus plantarum 19L3 LactobacillusPlantarum_c2	plantarum	whole genome shotgun sequence
AWTS01000002.12matchingACL98204_Lsal_JCM1046	AWTS01000002.1	2matchingACL98204_Lsal_JCM1046	1.4e-120	1.8e-144	likely PVA	1.8e-144	Lactobacillus plantarum 19L3 LactobacillusPlantarum_c2	plantarum	whole genome shotgun sequence
AWTS01000021.11matchingADN99975_Lpla_ST-III	AWTS01000021.1	1matchingADN99975_Lpla_ST-III	9.3e-126	6.6e-146	likely PVA	6.6e-146	Lactobacillus plantarum 19L3 LactobacillusPlantarum_c21	plantarum	whole genome shotgun sequence
AWTS01000111.13matchingADN99333_Lpla_ST-III	AWTS01000111.1	3matchingADN99333_Lpla_ST-III	1e-98	3.6e-128	likely PVA	3.6e-128	Lactobacillus plantarum 19L3 LactobacillusPlantarum_c111	plantarum	whole genome shotgun sequence
AXDQ01000004.11matchingADN97280_Lpla_ST-III	AXDQ01000004.1	1matchingADN97280_Lpla_ST-III	4.7e-125	6.8e-150	likely PVA	6.8e-150	Lactobacillus plantarum LP91 Contig4	plantarum	whole genome shotgun sequence
AXDQ01000004.12matchingACL98204_Lsal_JCM1046	AXDQ01000004.1	2matchingACL98204_Lsal_JCM1046	1.2e-124	7.6e-149	likely PVA	7.6e-149	Lactobacillus plantarum LP91 Contig4	plantarum	whole genome shotgun sequence
AXDQ01000106.13matchingADN99333_Lpla_ST-III	AXDQ01000106.1	3matchingADN99333_Lpla_ST-III	5.6e-98	2.7e-127	likely PVA	2.7e-127	Lactobacillus plantarum LP91 Contig106	plantarum	whole genome shotgun sequence
AXDQ01000132.11matchingADN99975_Lpla_ST-III	AXDQ01000132.1	1matchingADN99975_Lpla_ST-III	8.9e-127	9.1e-147	likely PVA	9.1e-147	Lactobacillus plantarum LP91 Contig132	plantarum	whole genome shotgun sequence
AYTU01000008.11matchingADN97280_Lpla_ST-III	AYTU01000008.1	1matchingADN97280_Lpla_ST-III	9.2e-127	8.5e-152	likely PVA	8.5e-152	Lactobacillus plantarum 4_3 Contig_8	plantarum	whole genome shotgun sequence
AYTU01000008.12matchingACL98204_Lsal_JCM1046	AYTU01000008.1	2matchingACL98204_Lsal_JCM1046	2.4e-126	9.4e-151	likely PVA	9.4e-151	Lactobacillus plantarum 4_3 Contig_8	plantarum	whole genome shotgun sequence
AYTU01000010.11matchingADN99975_Lpla_ST-III	AYTU01000010.1	1matchingADN99975_Lpla_ST-III	1.4e-124	7.9e-145	likely PVA	7.9e-145	Lactobacillus plantarum 4_3 Contig_10	plantarum	whole genome shotgun sequence
AYTU01000053.13matchingADN99333_Lpla_ST-III	AYTU01000053.1	3matchingADN99333_Lpla_ST-III	1e-98	3.6e-128	likely PVA	3.6e-128	Lactobacillus plantarum 4_3 Contig_54	plantarum	whole genome shotgun sequence
AZEJ01000001.11matchingAEB72500.1_Lbuc_NRRL	AZEJ01000001.1	1matchingAEB72500.1_Lbuc_NRRL	1.1e-124	2.7e-149	likely PVA	2.7e-149	Lactobacillus plantarum subsp. plantarum ATCC 14917 = JCM 1149 = CGMCC 1.2437 Scaffold1	plantarum	whole genome shotgun sequence
AZEJ01000001.12matchingADN97280_Lpla_ST-III	AZEJ01000001.1	2matchingADN97280_Lpla_ST-III	9.1e-125	1.5e-149	likely PVA	1.5e-149	Lactobacillus plantarum subsp. plantarum ATCC 14917 = JCM 1149 = CGMCC 1.2437 Scaffold1	plantarum	whole genome shotgun sequence
AZEJ01000003.13matchingADN99333_Lpla_ST-III	AZEJ01000003.1	3matchingADN99333_Lpla_ST-III	1e-98	3.6e-128	likely PVA	3.6e-128	Lactobacillus plantarum subsp. plantarum ATCC 14917 = JCM 1149 = CGMCC 1.2437 Scaffold3	plantarum	whole genome shotgun sequence
AZEJ01000023.11matchingADN99975_Lpla_ST-III	AZEJ01000023.1	1matchingADN99975_Lpla_ST-III	5.8e-125	1.3e-145	likely PVA	1.3e-145	Lactobacillus plantarum subsp. plantarum ATCC 14917 = JCM 1149 = CGMCC 1.2437 Scaffold23	plantarum	whole genome shotgun sequence
AZFR01000053.11matchingADN99975_Lpla_ST-III	AZFR01000053.1	1matchingADN99975_Lpla_ST-III	9.3e-126	6.6e-146	likely PVA	6.6e-146	Lactobacillus plantarum subsp. argentoratensis DSM 16365 NODE_75	plantarum	whole genome shotgun sequence
AZFR01000060.11matchingADN97280_Lpla_ST-III	AZFR01000060.1	1matchingADN97280_Lpla_ST-III	1.1e-126	1.5e-151	likely PVA	1.5e-151	Lactobacillus plantarum subsp. argentoratensis DSM 16365 NODE_90	plantarum	whole genome shotgun sequence
AZFR01000060.12matchingACL98204_Lsal_JCM1046	AZFR01000060.1	2matchingACL98204_Lsal_JCM1046	2.8e-126	1.7e-150	likely PVA	1.7e-150	Lactobacillus plantarum subsp. argentoratensis DSM 16365 NODE_90	plantarum	whole genome shotgun sequence
AZFR01000162.13matchingADN99333_Lpla_ST-III	AZFR01000162.1	3matchingADN99333_Lpla_ST-III	1.4e-97	6.1e-127	likely PVA	6.1e-127	Lactobacillus plantarum subsp. argentoratensis DSM 16365 NODE_359	plantarum	whole genome shotgun sequence
BALV01000003.11matchingADN97280_Lpla_ST-III	BALV01000003.1	1matchingADN97280_Lpla_ST-III	4e-126	7.6e-151	likely PVA	7.6e-151	Lactobacillus plantarum subsp. plantarum ATCC 14917 = JCM 1149 = CGMCC 1.2437 DNA	plantarum	contig: JCM1149.contig00003
BALV01000003.12matchingACL98204_Lsal_JCM1046	BALV01000003.1	2matchingACL98204_Lsal_JCM1046	1e-125	8.5e-150	likely PVA	8.5e-150	Lactobacillus plantarum subsp. plantarum ATCC 14917 = JCM 1149 = CGMCC 1.2437 DNA	plantarum	contig: JCM1149.contig00003
BALV01000005.13matchingADN99975_Lpla_ST-III	BALV01000005.1	3matchingADN99975_Lpla_ST-III	6e-124	9.6e-145	likely PVA	9.6e-145	Lactobacillus plantarum subsp. plantarum ATCC 14917 = JCM 1149 = CGMCC 1.2437 DNA	plantarum	contig: JCM1149.contig00005
BALV01000024.11matchingADN99333_Lpla_ST-III	BALV01000024.1	1matchingADN99333_Lpla_ST-III	6.5e-100	4e-129	likely PVA	4e-129	Lactobacillus plantarum subsp. plantarum ATCC 14917 = JCM 1149 = CGMCC 1.2437 DNA	plantarum	contig: JCM1149.contig00024
CBZW010000023.11matchingADN99975_Lpla_ST-III	CBZW010000023.1	1matchingADN99975_Lpla_ST-III	8.9e-127	9.1e-147	likely PVA	9.1e-147	Lactobacillus plantarum WGS project CBZW00000000 data	plantarum	strain 80
CBZW010000029.11matchingADN99333_Lpla_ST-III	CBZW010000029.1	1matchingADN99333_Lpla_ST-III	1e-95	4.9e-120	likely PVA	4.9e-120	Lactobacillus plantarum WGS project CBZW00000000 data	plantarum	strain 80
CBZW010000035.11matchingAEB72500.1_Lbuc_NRRL	CBZW010000035.1	1matchingAEB72500.1_Lbuc_NRRL	1.6e-124	1.6e-149	likely PVA	1.6e-149	Lactobacillus plantarum WGS project CBZW00000000 data	plantarum	strain 80
CBZW010000035.12matchingADN97280_Lpla_ST-III	CBZW010000035.1	2matchingADN97280_Lpla_ST-III	1.3e-124	9.2e-150	likely PVA	9.2e-150	Lactobacillus plantarum WGS project CBZW00000000 data	plantarum	strain 80
CM002918.11matchingADN97280_Lpla_ST-III	CM002918.1	1matchingADN97280_Lpla_ST-III	8e-127	8.5e-152	likely PVA	8.5e-152	Lactobacillus plantarum CMPG5300 chromosome	plantarum	whole genome shotgun sequence
CM002918.12matchingACL98204_Lsal_JCM1046	CM002918.1	2matchingACL98204_Lsal_JCM1046	2.1e-126	9.5e-151	likely PVA	9.5e-151	Lactobacillus plantarum CMPG5300 chromosome	plantarum	whole genome shotgun sequence
CM002918.15matchingADN99333_Lpla_ST-III	CM002918.1	5matchingADN99333_Lpla_ST-III	1.4e-97	2.4e-126	likely PVA	2.4e-126	Lactobacillus plantarum CMPG5300 chromosome	plantarum	whole genome shotgun sequence
CM002918.16matchingADN99975_Lpla_ST-III	CM002918.1	6matchingADN99975_Lpla_ST-III	8.9e-127	9.1e-147	likely PVA	9.1e-147	Lactobacillus plantarum CMPG5300 chromosome	plantarum	whole genome shotgun sequence
CM003439.13matchingADN99333_Lpla_ST-III	CM003439.1	3matchingADN99333_Lpla_ST-III	5e-98	4e-127	likely PVA	4e-127	Lactobacillus plantarum subsp. plantarum strain CGMCC 1.557 chromosome	plantarum	whole genome shotgun sequence
CM003439.14matchingADN99975_Lpla_ST-III	CM003439.1	4matchingADN99975_Lpla_ST-III	8.9e-127	9.1e-147	likely PVA	9.1e-147	Lactobacillus plantarum subsp. plantarum strain CGMCC 1.557 chromosome	plantarum	whole genome shotgun sequence
CM003439.17matchingADN97280_Lpla_ST-III	CM003439.1	7matchingADN97280_Lpla_ST-III	4e-126	7.6e-151	likely PVA	7.6e-151	Lactobacillus plantarum subsp. plantarum strain CGMCC 1.557 chromosome	plantarum	whole genome shotgun sequence
CM003439.18matchingACL98204_Lsal_JCM1046	CM003439.1	8matchingACL98204_Lsal_JCM1046	1e-125	8.5e-150	likely PVA	8.5e-150	Lactobacillus plantarum subsp. plantarum strain CGMCC 1.557 chromosome	plantarum	whole genome shotgun sequence
CP001617.11matchingADN97280_Lpla_ST-III	CP001617.1	1matchingADN97280_Lpla_ST-III	8e-127	8.5e-152	likely PVA	8.5e-152	Lactobacillus plantarum JDM1	plantarum	complete genome
CP001617.12matchingACL98204_Lsal_JCM1046	CP001617.1	2matchingACL98204_Lsal_JCM1046	2.1e-126	9.5e-151	likely PVA	9.5e-151	Lactobacillus plantarum JDM1	plantarum	complete genome
CP001617.15matchingADN99333_Lpla_ST-III	CP001617.1	5matchingADN99333_Lpla_ST-III	9.8e-98	4.2e-127	likely PVA	4.2e-127	Lactobacillus plantarum JDM1	plantarum	complete genome
CP001617.16matchingADN99975_Lpla_ST-III	CP001617.1	6matchingADN99975_Lpla_ST-III	2.6e-125	1e-144	likely PVA	1e-144	Lactobacillus plantarum JDM1	plantarum	complete genome
CP002222.11matchingADN97280_Lpla_ST-III	CP002222.1	1matchingADN97280_Lpla_ST-III	9.2e-127	8.5e-152	likely PVA	8.5e-152	Lactobacillus plantarum subsp. plantarum ST-III	plantarum	complete genome
CP002222.12matchingACL98204_Lsal_JCM1046	CP002222.1	2matchingACL98204_Lsal_JCM1046	2.4e-126	9.4e-151	likely PVA	9.4e-151	Lactobacillus plantarum subsp. plantarum ST-III	plantarum	complete genome
CP002222.15matchingADN99333_Lpla_ST-III	CP002222.1	5matchingADN99333_Lpla_ST-III	2e-99	8.1e-127	likely PVA	8.1e-127	Lactobacillus plantarum subsp. plantarum ST-III	plantarum	complete genome
CP002222.16matchingADN99975_Lpla_ST-III	CP002222.1	6matchingADN99975_Lpla_ST-III	8.9e-127	9.1e-147	likely PVA	9.1e-147	Lactobacillus plantarum subsp. plantarum ST-III	plantarum	complete genome
CP004082.11matchingADN99975_Lpla_ST-III	CP004082.1	1matchingADN99975_Lpla_ST-III	8.9e-127	9.1e-147	likely PVA	9.1e-147	Lactobacillus plantarum ZJ316	plantarum	complete genome
CP004082.14matchingADN97280_Lpla_ST-III	CP004082.1	4matchingADN97280_Lpla_ST-III	7.3e-127	6.7e-152	likely PVA	6.7e-152	Lactobacillus plantarum ZJ316	plantarum	complete genome
CP004082.15matchingACL98204_Lsal_JCM1046	CP004082.1	5matchingACL98204_Lsal_JCM1046	1.5e-126	5.1e-151	likely PVA	5.1e-151	Lactobacillus plantarum ZJ316	plantarum	complete genome
CP004406.11matchingADN97280_Lpla_ST-III	CP004406.1	1matchingADN97280_Lpla_ST-III	8e-127	8.5e-152	likely PVA	8.5e-152	Lactobacillus plantarum DOMLa	plantarum	complete genome
CP004406.12matchingACL98204_Lsal_JCM1046	CP004406.1	2matchingACL98204_Lsal_JCM1046	2.1e-126	9.5e-151	likely PVA	9.5e-151	Lactobacillus plantarum DOMLa	plantarum	complete genome
CP004406.15matchingADN99333_Lpla_ST-III	CP004406.1	5matchingADN99333_Lpla_ST-III	9.8e-98	4.2e-127	likely PVA	4.2e-127	Lactobacillus plantarum DOMLa	plantarum	complete genome
CP004406.16matchingADN99975_Lpla_ST-III	CP004406.1	6matchingADN99975_Lpla_ST-III	2.6e-125	1e-144	likely PVA	1e-144	Lactobacillus plantarum DOMLa	plantarum	complete genome
CP005942.21matchingADN97280_Lpla_ST-III	CP005942.2	1matchingADN97280_Lpla_ST-III	5.9e-127	4.6e-152	likely PVA	4.6e-152	Lactobacillus plantarum subsp. plantarum P-8	plantarum	complete genome
CP005942.22matchingACL98204_Lsal_JCM1046	CP005942.2	2matchingACL98204_Lsal_JCM1046	1.5e-126	5.1e-151	likely PVA	5.1e-151	Lactobacillus plantarum subsp. plantarum P-8	plantarum	complete genome
CP005942.25matchingADN99333_Lpla_ST-III	CP005942.2	5matchingADN99333_Lpla_ST-III	7.1e-98	3.4e-127	likely PVA	3.4e-127	Lactobacillus plantarum subsp. plantarum P-8	plantarum	complete genome
CP005942.26matchingADN99975_Lpla_ST-III	CP005942.2	6matchingADN99975_Lpla_ST-III	8.9e-127	9.1e-147	likely PVA	9.1e-147	Lactobacillus plantarum subsp. plantarum P-8	plantarum	complete genome
CP006033.11matchingADN97280_Lpla_ST-III	CP006033.1	1matchingADN97280_Lpla_ST-III	5.9e-127	4.6e-152	likely PVA	4.6e-152	Lactobacillus plantarum 16	plantarum	complete genome
CP006033.12matchingACL98204_Lsal_JCM1046	CP006033.1	2matchingACL98204_Lsal_JCM1046	1.5e-126	5.1e-151	likely PVA	5.1e-151	Lactobacillus plantarum 16	plantarum	complete genome
CP006033.15matchingADN99333_Lpla_ST-III	CP006033.1	5matchingADN99333_Lpla_ST-III	7.1e-98	3.4e-127	likely PVA	3.4e-127	Lactobacillus plantarum 16	plantarum	complete genome
CP006033.16matchingADN99975_Lpla_ST-III	CP006033.1	6matchingADN99975_Lpla_ST-III	8.9e-127	9.1e-147	likely PVA	9.1e-147	Lactobacillus plantarum 16	plantarum	complete genome
CP009236.11matchingADN97280_Lpla_ST-III	CP009236.1	1matchingADN97280_Lpla_ST-III	8e-127	8.5e-152	likely PVA	8.5e-152	Lactobacillus plantarum strain 5-2	plantarum	complete genome
CP009236.12matchingACL98204_Lsal_JCM1046	CP009236.1	2matchingACL98204_Lsal_JCM1046	2.1e-126	9.5e-151	likely PVA	9.5e-151	Lactobacillus plantarum strain 5-2	plantarum	complete genome
CP009236.15matchingADN99333_Lpla_ST-III	CP009236.1	5matchingADN99333_Lpla_ST-III	5.6e-98	2.7e-127	likely PVA	2.7e-127	Lactobacillus plantarum strain 5-2	plantarum	complete genome
CP009236.16matchingADN99975_Lpla_ST-III	CP009236.1	6matchingADN99975_Lpla_ST-III	8.9e-127	9.1e-147	likely PVA	9.1e-147	Lactobacillus plantarum strain 5-2	plantarum	complete genome
CP010528.11matchingADN97280_Lpla_ST-III	CP010528.1	1matchingADN97280_Lpla_ST-III	8e-127	8.5e-152	likely PVA	8.5e-152	Lactobacillus plantarum strain B21	plantarum	complete genome
CP010528.12matchingACL98204_Lsal_JCM1046	CP010528.1	2matchingACL98204_Lsal_JCM1046	2.1e-126	9.5e-151	likely PVA	9.5e-151	Lactobacillus plantarum strain B21	plantarum	complete genome
CP010528.15matchingADN99333_Lpla_ST-III	CP010528.1	5matchingADN99333_Lpla_ST-III	5e-98	4e-127	likely PVA	4e-127	Lactobacillus plantarum strain B21	plantarum	complete genome
CP010528.16matchingADN99975_Lpla_ST-III	CP010528.1	6matchingADN99975_Lpla_ST-III	8.9e-127	9.1e-147	likely PVA	9.1e-147	Lactobacillus plantarum strain B21	plantarum	complete genome
CP011769.16matchingADN99333_Lpla_ST-III	CP011769.1	6matchingADN99333_Lpla_ST-III	2e-98	6.4e-128	likely PVA	6.4e-128	Lactobacillus plantarum strain Zhang-LL	plantarum	complete genome
CP011769.17matchingADN99975_Lpla_ST-III	CP011769.1	7matchingADN99975_Lpla_ST-III	1.9e-126	1.8e-146	likely PVA	1.8e-146	Lactobacillus plantarum strain Zhang-LL	plantarum	complete genome
CP012122.11matchingADN97280_Lpla_ST-III	CP012122.1	1matchingADN97280_Lpla_ST-III	9.2e-127	8.5e-152	likely PVA	8.5e-152	Lactobacillus plantarum strain LZ95	plantarum	complete genome
CP012122.12matchingACL98204_Lsal_JCM1046	CP012122.1	2matchingACL98204_Lsal_JCM1046	2.4e-126	9.4e-151	likely PVA	9.4e-151	Lactobacillus plantarum strain LZ95	plantarum	complete genome
CP012122.13matchingADN99333_Lpla_ST-III	CP012122.1	3matchingADN99333_Lpla_ST-III	1.3e-100	9.1e-128	likely PVA	9.1e-128	Lactobacillus plantarum strain LZ95	plantarum	complete genome
CP012122.16matchingADN99975_Lpla_ST-III	CP012122.1	6matchingADN99975_Lpla_ST-III	8.9e-127	9.1e-147	likely PVA	9.1e-147	Lactobacillus plantarum strain LZ95	plantarum	complete genome
CP012343.13matchingADN99333_Lpla_ST-III	CP012343.1	3matchingADN99333_Lpla_ST-III	2.3e-98	9.7e-128	likely PVA	9.7e-128	Lactobacillus plantarum strain ZS2058	plantarum	complete genome
CP012343.14matchingADN99975_Lpla_ST-III	CP012343.1	4matchingADN99975_Lpla_ST-III	8.9e-127	9.1e-147	likely PVA	9.1e-147	Lactobacillus plantarum strain ZS2058	plantarum	complete genome
CP012343.17matchingADN97280_Lpla_ST-III	CP012343.1	7matchingADN97280_Lpla_ST-III	8e-127	8.5e-152	likely PVA	8.5e-152	Lactobacillus plantarum strain ZS2058	plantarum	complete genome
CP012343.18matchingACL98204_Lsal_JCM1046	CP012343.1	8matchingACL98204_Lsal_JCM1046	2.1e-126	9.5e-151	likely PVA	9.5e-151	Lactobacillus plantarum strain ZS2058	plantarum	complete genome
CP012650.13matchingADN99333_Lpla_ST-III	CP012650.1	3matchingADN99333_Lpla_ST-III	2.8e-98	9.4e-128	likely PVA	9.4e-128	Lactobacillus plantarum strain HFC8	plantarum	complete genome
CP012650.14matchingADN99975_Lpla_ST-III	CP012650.1	4matchingADN99975_Lpla_ST-III	8.9e-127	9.1e-147	likely PVA	9.1e-147	Lactobacillus plantarum strain HFC8	plantarum	complete genome
CP013149.11matchingADN97280_Lpla_ST-III	CP013149.1	1matchingADN97280_Lpla_ST-III	9.2e-127	8.5e-152	likely PVA	8.5e-152	Lactobacillus plantarum strain MF1298	plantarum	complete genome
CP013149.12matchingACL98204_Lsal_JCM1046	CP013149.1	2matchingACL98204_Lsal_JCM1046	2.4e-126	9.4e-151	likely PVA	9.4e-151	Lactobacillus plantarum strain MF1298	plantarum	complete genome
CP013149.15matchingADN99333_Lpla_ST-III	CP013149.1	5matchingADN99333_Lpla_ST-III	1e-98	3.6e-128	likely PVA	3.6e-128	Lactobacillus plantarum strain MF1298	plantarum	complete genome
CP013149.16matchingADN99975_Lpla_ST-III	CP013149.1	6matchingADN99975_Lpla_ST-III	8.6e-127	1e-146	likely PVA	1e-146	Lactobacillus plantarum strain MF1298	plantarum	complete genome
CP013749.11matchingABJ59469.1_Lga_ATCC_33323	CP013749.1	1matchingABJ59469.1_Lga_ATCC_33323	1.7e-121	4.3e-145	likely PVA	4.3e-145	Lactobacillus plantarum strain KP	plantarum	complete genome
CP013749.12matchingADN97280_Lpla_ST-III	CP013749.1	2matchingADN97280_Lpla_ST-III	1.4e-123	7.9e-149	likely PVA	7.9e-149	Lactobacillus plantarum strain KP	plantarum	complete genome
CP013749.15matchingADN99975_Lpla_ST-III	CP013749.1	5matchingADN99975_Lpla_ST-III	7.8e-126	8.8e-146	likely PVA	8.8e-146	Lactobacillus plantarum strain KP	plantarum	complete genome
CP013749.16matchingADN99333_Lpla_ST-III	CP013749.1	6matchingADN99333_Lpla_ST-III	1.3e-100	9.1e-128	likely PVA	9.1e-128	Lactobacillus plantarum strain KP	plantarum	complete genome
CP013753.11matchingABJ59469.1_Lga_ATCC_33323	CP013753.1	1matchingABJ59469.1_Lga_ATCC_33323	1.7e-121	4.3e-145	likely PVA	4.3e-145	Lactobacillus plantarum strain DF	plantarum	complete genome
CP013753.12matchingADN97280_Lpla_ST-III	CP013753.1	2matchingADN97280_Lpla_ST-III	1.4e-123	7.9e-149	likely PVA	7.9e-149	Lactobacillus plantarum strain DF	plantarum	complete genome
CP013753.15matchingADN99975_Lpla_ST-III	CP013753.1	5matchingADN99975_Lpla_ST-III	7.8e-126	8.8e-146	likely PVA	8.8e-146	Lactobacillus plantarum strain DF	plantarum	complete genome
CP013753.16matchingADN99333_Lpla_ST-III	CP013753.1	6matchingADN99333_Lpla_ST-III	1.3e-100	9.1e-128	likely PVA	9.1e-128	Lactobacillus plantarum strain DF	plantarum	complete genome
CP014780.11matchingADN97280_Lpla_ST-III	CP014780.1	1matchingADN97280_Lpla_ST-III	4e-126	7.6e-151	likely PVA	7.6e-151	Lactobacillus plantarum strain JBE245	plantarum	complete genome
CP014780.12matchingACL98204_Lsal_JCM1046	CP014780.1	2matchingACL98204_Lsal_JCM1046	1e-125	8.5e-150	likely PVA	8.5e-150	Lactobacillus plantarum strain JBE245	plantarum	complete genome
CP014780.15matchingADN99333_Lpla_ST-III	CP014780.1	5matchingADN99333_Lpla_ST-III	1e-98	3.6e-128	likely PVA	3.6e-128	Lactobacillus plantarum strain JBE245	plantarum	complete genome
CP014780.16matchingADN99975_Lpla_ST-III	CP014780.1	6matchingADN99975_Lpla_ST-III	8.9e-127	9.1e-147	likely PVA	9.1e-147	Lactobacillus plantarum strain JBE245	plantarum	complete genome
CP015126.11matchingADN97280_Lpla_ST-III	CP015126.1	1matchingADN97280_Lpla_ST-III	9.2e-127	8.5e-152	likely PVA	8.5e-152	Lactobacillus plantarum strain CAUH2	plantarum	complete genome
CP015126.12matchingACL98204_Lsal_JCM1046	CP015126.1	2matchingACL98204_Lsal_JCM1046	2.4e-126	9.4e-151	likely PVA	9.4e-151	Lactobacillus plantarum strain CAUH2	plantarum	complete genome
CP015126.15matchingADN99333_Lpla_ST-III	CP015126.1	5matchingADN99333_Lpla_ST-III	2e-99	8.1e-127	likely PVA	8.1e-127	Lactobacillus plantarum strain CAUH2	plantarum	complete genome
CP015126.16matchingADN99975_Lpla_ST-III	CP015126.1	6matchingADN99975_Lpla_ST-III	8.9e-127	9.1e-147	likely PVA	9.1e-147	Lactobacillus plantarum strain CAUH2	plantarum	complete genome
CP015308.11matchingAEB72500.1_Lbuc_NRRL	CP015308.1	1matchingAEB72500.1_Lbuc_NRRL	1.1e-124	2.7e-149	likely PVA	2.7e-149	Lactobacillus plantarum strain LY-78	plantarum	complete genome
CP015308.12matchingADN97280_Lpla_ST-III	CP015308.1	2matchingADN97280_Lpla_ST-III	9.1e-125	1.5e-149	likely PVA	1.5e-149	Lactobacillus plantarum strain LY-78	plantarum	complete genome
CP015308.15matchingADN99975_Lpla_ST-III	CP015308.1	5matchingADN99975_Lpla_ST-III	9.3e-126	6.6e-146	likely PVA	6.6e-146	Lactobacillus plantarum strain LY-78	plantarum	complete genome
CP015308.16matchingADN99333_Lpla_ST-III	CP015308.1	6matchingADN99333_Lpla_ST-III	3.1e-99	4.5e-128	likely PVA	4.5e-128	Lactobacillus plantarum strain LY-78	plantarum	complete genome
CP015857.11matchingADN99333_Lpla_ST-III	CP015857.1	1matchingADN99333_Lpla_ST-III	1.3e-99	7.2e-129	likely PVA	7.2e-129	Lactobacillus plantarum strain LZ227	plantarum	complete genome
CP015857.14matchingAEB72500.1_Lbuc_NRRL	CP015857.1	4matchingAEB72500.1_Lbuc_NRRL	1.6e-125	1.6e-150	likely PVA	1.6e-150	Lactobacillus plantarum strain LZ227	plantarum	complete genome
CP015857.15matchingADN97280_Lpla_ST-III	CP015857.1	5matchingADN97280_Lpla_ST-III	1.6e-125	1.3e-150	likely PVA	1.3e-150	Lactobacillus plantarum strain LZ227	plantarum	complete genome
CP015857.18matchingADN99975_Lpla_ST-III	CP015857.1	8matchingADN99975_Lpla_ST-III	9.3e-126	6.6e-146	likely PVA	6.6e-146	Lactobacillus plantarum strain LZ227	plantarum	complete genome
CP015966.12matchingAEB72500.1_Lbuc_NRRL	CP015966.1	2matchingAEB72500.1_Lbuc_NRRL	1.6e-125	1.6e-150	likely PVA	1.6e-150	Lactobacillus plantarum strain LZ206	plantarum	complete genome
CP015966.13matchingADN97280_Lpla_ST-III	CP015966.1	3matchingADN97280_Lpla_ST-III	1.6e-125	1.3e-150	likely PVA	1.3e-150	Lactobacillus plantarum strain LZ206	plantarum	complete genome
CP015966.16matchingADN99975_Lpla_ST-III	CP015966.1	6matchingADN99975_Lpla_ST-III	9.3e-126	6.6e-146	likely PVA	6.6e-146	Lactobacillus plantarum strain LZ206	plantarum	complete genome
CP016071.11matchingAEB72500.1_Lbuc_NRRL	CP016071.1	1matchingAEB72500.1_Lbuc_NRRL	6.5e-121	3.2e-146	likely PVA	3.2e-146	Lactobacillus plantarum strain NCU116	plantarum	complete genome
CP016071.12matchingADN97280_Lpla_ST-III	CP016071.1	2matchingADN97280_Lpla_ST-III	5.3e-121	1.8e-146	likely PVA	1.8e-146	Lactobacillus plantarum strain NCU116	plantarum	complete genome
CP016071.15matchingADN99975_Lpla_ST-III	CP016071.1	5matchingADN99975_Lpla_ST-III	9.3e-126	6.6e-146	likely PVA	6.6e-146	Lactobacillus plantarum strain NCU116	plantarum	complete genome
CP016071.16matchingADN99333_Lpla_ST-III	CP016071.1	6matchingADN99333_Lpla_ST-III	4.4e-99	3.8e-128	likely PVA	3.8e-128	Lactobacillus plantarum strain NCU116	plantarum	complete genome
CP017406.11matchingADN99333_Lpla_ST-III	CP017406.1	1matchingADN99333_Lpla_ST-III	6.5e-100	4e-129	likely PVA	4e-129	Lactobacillus plantarum strain RI-113	plantarum	complete genome
CP017406.14matchingAEB72500.1_Lbuc_NRRL	CP017406.1	4matchingAEB72500.1_Lbuc_NRRL	1.1e-124	2.7e-149	likely PVA	2.7e-149	Lactobacillus plantarum strain RI-113	plantarum	complete genome
CP017406.15matchingADN97280_Lpla_ST-III	CP017406.1	5matchingADN97280_Lpla_ST-III	9.1e-125	1.5e-149	likely PVA	1.5e-149	Lactobacillus plantarum strain RI-113	plantarum	complete genome
CP017406.18matchingADN99975_Lpla_ST-III	CP017406.1	8matchingADN99975_Lpla_ST-III	6e-124	9.6e-145	likely PVA	9.6e-145	Lactobacillus plantarum strain RI-113	plantarum	complete genome
CP017954.11matchingADN99333_Lpla_ST-III	CP017954.1	1matchingADN99333_Lpla_ST-III	4.4e-99	3.8e-128	likely PVA	3.8e-128	Lactobacillus plantarum strain C410L1	plantarum	complete genome
CP017954.14matchingAEB72500.1_Lbuc_NRRL	CP017954.1	4matchingAEB72500.1_Lbuc_NRRL	2.2e-120	3.3e-145	likely PVA	3.3e-145	Lactobacillus plantarum strain C410L1	plantarum	complete genome
CP017954.15matchingADN97280_Lpla_ST-III	CP017954.1	5matchingADN97280_Lpla_ST-III	1.7e-120	1.9e-145	likely PVA	1.9e-145	Lactobacillus plantarum strain C410L1	plantarum	complete genome
CP017954.18matchingADN99975_Lpla_ST-III	CP017954.1	8matchingADN99975_Lpla_ST-III	9.3e-126	6.6e-146	likely PVA	6.6e-146	Lactobacillus plantarum strain C410L1	plantarum	complete genome
CP018324.11matchingADN99975_Lpla_ST-III	CP018324.1	1matchingADN99975_Lpla_ST-III	8.9e-127	9.1e-147	likely PVA	9.1e-147	Lactobacillus plantarum subsp. plantarum strain TS12	plantarum	complete genome
CP018324.14matchingADN97280_Lpla_ST-III	CP018324.1	4matchingADN97280_Lpla_ST-III	8e-127	8.5e-152	likely PVA	8.5e-152	Lactobacillus plantarum subsp. plantarum strain TS12	plantarum	complete genome
CP018324.15matchingACL98204_Lsal_JCM1046	CP018324.1	5matchingACL98204_Lsal_JCM1046	2.1e-126	9.5e-151	likely PVA	9.5e-151	Lactobacillus plantarum subsp. plantarum strain TS12	plantarum	complete genome
CP018324.16matchingADN99333_Lpla_ST-III	CP018324.1	6matchingADN99333_Lpla_ST-III	2.6e-98	7.8e-128	likely PVA	7.8e-128	Lactobacillus plantarum subsp. plantarum strain TS12	plantarum	complete genome
CP019348.13matchingADN99333_Lpla_ST-III	CP019348.1	3matchingADN99333_Lpla_ST-III	7.1e-98	3.4e-127	likely PVA	3.4e-127	Lactobacillus plantarum strain KLDS1.0391	plantarum	complete genome
CP019348.14matchingAEB72500.1_Lbuc_NRRL	CP019348.1	4matchingAEB72500.1_Lbuc_NRRL	5e-125	4.4e-150	likely PVA	4.4e-150	Lactobacillus plantarum strain KLDS1.0391	plantarum	complete genome
CP019348.15matchingADN97280_Lpla_ST-III	CP019348.1	5matchingADN97280_Lpla_ST-III	4e-125	2.5e-150	likely PVA	2.5e-150	Lactobacillus plantarum strain KLDS1.0391	plantarum	complete genome
CP019348.19matchingADN99975_Lpla_ST-III	CP019348.1	9matchingADN99975_Lpla_ST-III	9.3e-126	6.6e-146	likely PVA	6.6e-146	Lactobacillus plantarum strain KLDS1.0391	plantarum	complete genome
CP019722.11matchingADN97280_Lpla_ST-III	CP019722.1	1matchingADN97280_Lpla_ST-III	4.6e-126	1.3e-150	likely PVA	1.3e-150	Lactobacillus plantarum strain CLP0611	plantarum	complete genome
CP019722.12matchingACL98204_Lsal_JCM1046	CP019722.1	2matchingACL98204_Lsal_JCM1046	1.2e-125	1.5e-149	likely PVA	1.5e-149	Lactobacillus plantarum strain CLP0611	plantarum	complete genome
CP019722.15matchingADN99333_Lpla_ST-III	CP019722.1	5matchingADN99333_Lpla_ST-III	5e-98	4e-127	likely PVA	4e-127	Lactobacillus plantarum strain CLP0611	plantarum	complete genome
CP019722.16matchingADN99975_Lpla_ST-III	CP019722.1	6matchingADN99975_Lpla_ST-III	8.9e-127	9.1e-147	likely PVA	9.1e-147	Lactobacillus plantarum strain CLP0611	plantarum	complete genome
FJVL01000001.11matchingADN97280_Lpla_ST-III	FJVL01000001.1	1matchingADN97280_Lpla_ST-III	5.9e-127	4.6e-152	likely PVA	4.6e-152	Lactobacillus plantarum isolate 1 genome assembly	plantarum	contig: scaffold1
FJVL01000001.12matchingACL98204_Lsal_JCM1046	FJVL01000001.1	2matchingACL98204_Lsal_JCM1046	1.5e-126	5.1e-151	likely PVA	5.1e-151	Lactobacillus plantarum isolate 1 genome assembly	plantarum	contig: scaffold1
FJVL01000002.11matchingADN99333_Lpla_ST-III	FJVL01000002.1	1matchingADN99333_Lpla_ST-III	8e-99	4.1e-128	likely PVA	4.1e-128	Lactobacillus plantarum isolate 1 genome assembly	plantarum	contig: scaffold2
FJVL01000015.11matchingADN99975_Lpla_ST-III	FJVL01000015.1	1matchingADN99975_Lpla_ST-III	9.3e-126	6.6e-146	likely PVA	6.6e-146	Lactobacillus plantarum isolate 1 genome assembly	plantarum	contig: scaffold15
FKLQ01000002.11matchingADN97280_Lpla_ST-III	FKLQ01000002.1	1matchingADN97280_Lpla_ST-III	5.9e-127	4.6e-152	likely PVA	4.6e-152	Lactobacillus plantarum isolate 1 genome assembly	plantarum	contig: scaffold2
FKLQ01000002.12matchingACL98204_Lsal_JCM1046	FKLQ01000002.1	2matchingACL98204_Lsal_JCM1046	1.5e-126	5.1e-151	likely PVA	5.1e-151	Lactobacillus plantarum isolate 1 genome assembly	plantarum	contig: scaffold2
FKLQ01000030.13matchingADN99333_Lpla_ST-III	FKLQ01000030.1	3matchingADN99333_Lpla_ST-III	1.3e-97	3.7e-127	likely PVA	3.7e-127	Lactobacillus plantarum isolate 1 genome assembly	plantarum	contig: scaffold30
FKLQ01000038.11matchingADN99975_Lpla_ST-III	FKLQ01000038.1	1matchingADN99975_Lpla_ST-III	8.9e-127	9.1e-147	likely PVA	9.1e-147	Lactobacillus plantarum isolate 1 genome assembly	plantarum	contig: scaffold38
GL379763.11matchingADN97280_Lpla_ST-III	GL379763.1	1matchingADN97280_Lpla_ST-III	4e-126	7.6e-151	likely PVA	7.6e-151	Lactobacillus plantarum subsp. plantarum ATCC 14917 genomic scaffold SCAFFOLD3	plantarum	whole genome shotgun sequence
GL379763.12matchingACL98204_Lsal_JCM1046	GL379763.1	2matchingACL98204_Lsal_JCM1046	1e-125	8.5e-150	likely PVA	8.5e-150	Lactobacillus plantarum subsp. plantarum ATCC 14917 genomic scaffold SCAFFOLD3	plantarum	whole genome shotgun sequence
GL379765.11matchingADN99333_Lpla_ST-III	GL379765.1	1matchingADN99333_Lpla_ST-III	6.5e-100	4e-129	likely PVA	4e-129	Lactobacillus plantarum subsp. plantarum ATCC 14917 genomic scaffold SCAFFOLD5	plantarum	whole genome shotgun sequence
GL379766.11matchingADN99975_Lpla_ST-III	GL379766.1	1matchingADN99975_Lpla_ST-III	5.8e-125	1.3e-145	likely PVA	1.3e-145	Lactobacillus plantarum subsp. plantarum ATCC 14917 genomic scaffold SCAFFOLD6	plantarum	whole genome shotgun sequence
JHWA01000027.11matchingAEB72500.1_Lbuc_NRRL	JHWA01000027.1	1matchingAEB72500.1_Lbuc_NRRL	1.3e-124	4.6e-149	likely PVA	4.6e-149	Lactobacillus plantarum strain AG30 CC93DRAFT_scf7180000000124_quiver.27_C	plantarum	whole genome shotgun sequence
JHWA01000027.12matchingADN97280_Lpla_ST-III	JHWA01000027.1	2matchingADN97280_Lpla_ST-III	1e-124	2.6e-149	likely PVA	2.6e-149	Lactobacillus plantarum strain AG30 CC93DRAFT_scf7180000000124_quiver.27_C	plantarum	whole genome shotgun sequence
JHWA01000027.15matchingADN99975_Lpla_ST-III	JHWA01000027.1	5matchingADN99975_Lpla_ST-III	9.3e-126	6.6e-146	likely PVA	6.6e-146	Lactobacillus plantarum strain AG30 CC93DRAFT_scf7180000000124_quiver.27_C	plantarum	whole genome shotgun sequence
JHWA01000027.16matchingADN99333_Lpla_ST-III	JHWA01000027.1	6matchingADN99333_Lpla_ST-III	3.1e-99	4.5e-128	likely PVA	4.5e-128	Lactobacillus plantarum strain AG30 CC93DRAFT_scf7180000000124_quiver.27_C	plantarum	whole genome shotgun sequence
JIBX01000001.11matchingADN97280_Lpla_ST-III	JIBX01000001.1	1matchingADN97280_Lpla_ST-III	1.3e-122	1.2e-146	likely PVA	1.2e-146	Lactobacillus plantarum strain Lp90 Contig1	plantarum	whole genome shotgun sequence
JIBX01000001.12matchingACL98204_Lsal_JCM1046	JIBX01000001.1	2matchingACL98204_Lsal_JCM1046	3.4e-122	1.3e-145	likely PVA	1.3e-145	Lactobacillus plantarum strain Lp90 Contig1	plantarum	whole genome shotgun sequence
JIBX01000024.12matchingADN99333_Lpla_ST-III	JIBX01000024.1	2matchingADN99333_Lpla_ST-III	6e-97	1.9e-125	likely PVA	1.9e-125	Lactobacillus plantarum strain Lp90 Contig24	plantarum	whole genome shotgun sequence
JIBX01000028.11matchingADN99975_Lpla_ST-III	JIBX01000028.1	1matchingADN99975_Lpla_ST-III	9e-127	1.4e-146	likely PVA	1.4e-146	Lactobacillus plantarum strain Lp90 Contig28	plantarum	whole genome shotgun sequence
JMEL01000011.11matchingADN99975_Lpla_ST-III	JMEL01000011.1	1matchingADN99975_Lpla_ST-III	1.8e-124	1.3e-144	likely PVA	1.3e-144	Lactobacillus plantarum subsp. plantarum strain wikim18 LP_contig_11	plantarum	whole genome shotgun sequence
JMEL01000018.11matchingADN97280_Lpla_ST-III	JMEL01000018.1	1matchingADN97280_Lpla_ST-III	6.8e-127	4.5e-152	likely PVA	4.5e-152	Lactobacillus plantarum subsp. plantarum strain wikim18 LP_contig_18	plantarum	whole genome shotgun sequence
JMEL01000018.12matchingACL98204_Lsal_JCM1046	JMEL01000018.1	2matchingACL98204_Lsal_JCM1046	1.7e-126	5.1e-151	likely PVA	5.1e-151	Lactobacillus plantarum subsp. plantarum strain wikim18 LP_contig_18	plantarum	whole genome shotgun sequence
JMEL01000070.11matchingADN99333_Lpla_ST-III	JMEL01000070.1	1matchingADN99333_Lpla_ST-III	1.3e-99	7.2e-129	likely PVA	7.2e-129	Lactobacillus plantarum subsp. plantarum strain wikim18 LP_contig_71	plantarum	whole genome shotgun sequence
JOJT01000067.11matchingADN99975_Lpla_ST-III	JOJT01000067.1	1matchingADN99975_Lpla_ST-III	8.9e-127	9.1e-147	likely PVA	9.1e-147	Lactobacillus plantarum strain DmCS_001 contig53	plantarum	whole genome shotgun sequence
JOJT01000071.11matchingADN99333_Lpla_ST-III	JOJT01000071.1	1matchingADN99333_Lpla_ST-III	6.5e-100	4e-129	likely PVA	4e-129	Lactobacillus plantarum strain DmCS_001 contig74	plantarum	whole genome shotgun sequence
JOJT01000081.11matchingADN97280_Lpla_ST-III	JOJT01000081.1	1matchingADN97280_Lpla_ST-III	4e-126	7.6e-151	likely PVA	7.6e-151	Lactobacillus plantarum strain DmCS_001 contig3	plantarum	whole genome shotgun sequence
JOJT01000081.12matchingACL98204_Lsal_JCM1046	JOJT01000081.1	2matchingACL98204_Lsal_JCM1046	1e-125	8.5e-150	likely PVA	8.5e-150	Lactobacillus plantarum strain DmCS_001 contig3	plantarum	whole genome shotgun sequence
JQAW01000024.11matchingADN99333_Lpla_ST-III	JQAW01000024.1	1matchingADN99333_Lpla_ST-III	1.3e-100	9.1e-128	likely PVA	9.1e-128	Lactobacillus plantarum strain DSM 13273 NODE_33	plantarum	whole genome shotgun sequence
JQAW01000057.11matchingAEB72500.1_Lbuc_NRRL	JQAW01000057.1	1matchingAEB72500.1_Lbuc_NRRL	2.6e-125	2.9e-150	likely PVA	2.9e-150	Lactobacillus plantarum strain DSM 13273 NODE_100	plantarum	whole genome shotgun sequence
JQAW01000057.12matchingADN97280_Lpla_ST-III	JQAW01000057.1	2matchingADN97280_Lpla_ST-III	2.1e-125	1.7e-150	likely PVA	1.7e-150	Lactobacillus plantarum strain DSM 13273 NODE_100	plantarum	whole genome shotgun sequence
JQAW01000077.13matchingADN99975_Lpla_ST-III	JQAW01000077.1	3matchingADN99975_Lpla_ST-III	7.8e-126	8.8e-146	likely PVA	8.8e-146	Lactobacillus plantarum strain DSM 13273 NODE_189	plantarum	whole genome shotgun sequence
JSUW01000023.11matchingADN99975_Lpla_ST-III	JSUW01000023.1	1matchingADN99975_Lpla_ST-III	1.9e-126	1.8e-146	likely PVA	1.8e-146	Lactobacillus plantarum strain CIP104448 contig_23	plantarum	whole genome shotgun sequence
JSUW01000029.13matchingADN99333_Lpla_ST-III	JSUW01000029.1	3matchingADN99333_Lpla_ST-III	2e-98	6.4e-128	likely PVA	6.4e-128	Lactobacillus plantarum strain CIP104448 contig_29	plantarum	whole genome shotgun sequence
JSUX01000005.11matchingAEB72500.1_Lbuc_NRRL	JSUX01000005.1	1matchingAEB72500.1_Lbuc_NRRL	5e-125	4.4e-150	likely PVA	4.4e-150	Lactobacillus plantarum strain TIFN101 contig_5	plantarum	whole genome shotgun sequence
JSUX01000005.12matchingADN97280_Lpla_ST-III	JSUX01000005.1	2matchingADN97280_Lpla_ST-III	4e-125	2.5e-150	likely PVA	2.5e-150	Lactobacillus plantarum strain TIFN101 contig_5	plantarum	whole genome shotgun sequence
JSUX01000026.11matchingADN99975_Lpla_ST-III	JSUX01000026.1	1matchingADN99975_Lpla_ST-III	9.3e-126	6.6e-146	likely PVA	6.6e-146	Lactobacillus plantarum strain TIFN101 contig_26	plantarum	whole genome shotgun sequence
JSUX01000041.11matchingADN99333_Lpla_ST-III	JSUX01000041.1	1matchingADN99333_Lpla_ST-III	4.4e-99	3.8e-128	likely PVA	3.8e-128	Lactobacillus plantarum strain TIFN101 contig_41	plantarum	whole genome shotgun sequence
JXAX01000004.13matchingADN99333_Lpla_ST-III	JXAX01000004.1	3matchingADN99333_Lpla_ST-III	2.7e-98	6.2e-128	likely PVA	6.2e-128	Lactobacillus plantarum strain 90sk contig004	plantarum	whole genome shotgun sequence
JXAX01000006.13matchingADN99975_Lpla_ST-III	JXAX01000006.1	3matchingADN99975_Lpla_ST-III	9.3e-126	6.6e-146	likely PVA	6.6e-146	Lactobacillus plantarum strain 90sk contig006	plantarum	whole genome shotgun sequence
JXAX01000008.11matchingADN97280_Lpla_ST-III	JXAX01000008.1	1matchingADN97280_Lpla_ST-III	5.3e-121	1.6e-145	likely PVA	1.6e-145	Lactobacillus plantarum strain 90sk contig008	plantarum	whole genome shotgun sequence
JXAX01000008.12matchingACL98204_Lsal_JCM1046	JXAX01000008.1	2matchingACL98204_Lsal_JCM1046	1.4e-120	1.8e-144	likely PVA	1.8e-144	Lactobacillus plantarum strain 90sk contig008	plantarum	whole genome shotgun sequence
JZSB01000001.11matchingADN97280_Lpla_ST-III	JZSB01000001.1	1matchingADN97280_Lpla_ST-III	6e-126	1.7e-151	likely PVA	1.7e-151	Lactobacillus plantarum strain NL42 contig_1	plantarum	whole genome shotgun sequence
JZSB01000001.12matchingACL98204_Lsal_JCM1046	JZSB01000001.1	2matchingACL98204_Lsal_JCM1046	1.5e-125	1.9e-150	likely PVA	1.9e-150	Lactobacillus plantarum strain NL42 contig_1	plantarum	whole genome shotgun sequence
JZSB01000012.13matchingADN99333_Lpla_ST-III	JZSB01000012.1	3matchingADN99333_Lpla_ST-III	3.2e-98	1.8e-127	likely PVA	1.8e-127	Lactobacillus plantarum strain NL42 contig_12	plantarum	whole genome shotgun sequence
JZSB01000015.11matchingADN99975_Lpla_ST-III	JZSB01000015.1	1matchingADN99975_Lpla_ST-III	8.9e-127	9.1e-147	likely PVA	9.1e-147	Lactobacillus plantarum strain NL42 contig_15	plantarum	whole genome shotgun sequence
KB644922.11matchingADN99975_Lpla_ST-III	KB644922.1	1matchingADN99975_Lpla_ST-III	9.3e-126	6.6e-146	likely PVA	6.6e-146	Lactobacillus plantarum UCMA 3037 genomic scaffold CONT_LACPL_000013A	plantarum	whole genome shotgun sequence
KB644949.11matchingAEB72500.1_Lbuc_NRRL	KB644949.1	1matchingAEB72500.1_Lbuc_NRRL	7.6e-125	4.7e-150	likely PVA	4.7e-150	Lactobacillus plantarum UCMA 3037 genomic scaffold CONT_LACPL_000038A	plantarum	whole genome shotgun sequence
KB644949.12matchingADN97280_Lpla_ST-III	KB644949.1	2matchingADN97280_Lpla_ST-III	6.1e-125	2.7e-150	likely PVA	2.7e-150	Lactobacillus plantarum UCMA 3037 genomic scaffold CONT_LACPL_000038A	plantarum	whole genome shotgun sequence
KB644976.11matchingADN99333_Lpla_ST-III	KB644976.1	1matchingADN99333_Lpla_ST-III	4.4e-99	3.8e-128	likely PVA	3.8e-128	Lactobacillus plantarum UCMA 3037 genomic scaffold CONT_LACPL_000064A	plantarum	whole genome shotgun sequence
KN234831.11matchingAEB72500.1_Lbuc_NRRL	KN234831.1	1matchingAEB72500.1_Lbuc_NRRL	2.6e-125	2.9e-150	likely PVA	2.9e-150	Lactobacillus plantarum strain FMNP01 genomic scaffold Scaffold1	plantarum	whole genome shotgun sequence
KN234831.12matchingADN97280_Lpla_ST-III	KN234831.1	2matchingADN97280_Lpla_ST-III	2.1e-125	1.7e-150	likely PVA	1.7e-150	Lactobacillus plantarum strain FMNP01 genomic scaffold Scaffold1	plantarum	whole genome shotgun sequence
KN234831.15matchingADN99975_Lpla_ST-III	KN234831.1	5matchingADN99975_Lpla_ST-III	9.3e-126	6.6e-146	likely PVA	6.6e-146	Lactobacillus plantarum strain FMNP01 genomic scaffold Scaffold1	plantarum	whole genome shotgun sequence
KN234831.16matchingADN99333_Lpla_ST-III	KN234831.1	6matchingADN99333_Lpla_ST-III	1.3e-100	9.1e-128	likely PVA	9.1e-128	Lactobacillus plantarum strain FMNP01 genomic scaffold Scaffold1	plantarum	whole genome shotgun sequence
KQ434236.11matchingADN99975_Lpla_ST-III	KQ434236.1	1matchingADN99975_Lpla_ST-III	8.9e-127	9.1e-147	likely PVA	9.1e-147	Lactobacillus plantarum strain L31-1 genomic scaffold scaffold23	plantarum	whole genome shotgun sequence
KQ434249.11matchingADN97280_Lpla_ST-III	KQ434249.1	1matchingADN97280_Lpla_ST-III	8e-127	8.5e-152	likely PVA	8.5e-152	Lactobacillus plantarum strain L31-1 genomic scaffold scaffold6	plantarum	whole genome shotgun sequence
KQ434249.12matchingACL98204_Lsal_JCM1046	KQ434249.1	2matchingACL98204_Lsal_JCM1046	2.1e-126	9.5e-151	likely PVA	9.5e-151	Lactobacillus plantarum strain L31-1 genomic scaffold scaffold6	plantarum	whole genome shotgun sequence
KQ434251.11matchingADN99333_Lpla_ST-III	KQ434251.1	1matchingADN99333_Lpla_ST-III	4.4e-99	3.8e-128	likely PVA	3.8e-128	Lactobacillus plantarum strain L31-1 genomic scaffold scaffold7	plantarum	whole genome shotgun sequence
LBDE01000587.12matchingADN99975_Lpla_ST-III	LBDE01000587.1	2matchingADN99975_Lpla_ST-III	8.7e-122	1.6e-141	likely PVA	1.6e-141	Lactobacillus plantarum strain 38 Contig587	plantarum	whole genome shotgun sequence
LBDE01002098.13matchingADN99333_Lpla_ST-III	LBDE01002098.1	3matchingADN99333_Lpla_ST-III	1.2e-98	3e-125	likely PVA	3e-125	Lactobacillus plantarum strain 38 Contig2096	plantarum	whole genome shotgun sequence
LBDE01002204.11matchingAEB72500.1_Lbuc_NRRL	LBDE01002204.1	1matchingAEB72500.1_Lbuc_NRRL	1.1e-124	2.7e-149	likely PVA	2.7e-149	Lactobacillus plantarum strain 38 Contig2202	plantarum	whole genome shotgun sequence
LBDE01002204.12matchingADN97280_Lpla_ST-III	LBDE01002204.1	2matchingADN97280_Lpla_ST-III	9.1e-125	1.5e-149	likely PVA	1.5e-149	Lactobacillus plantarum strain 38 Contig2202	plantarum	whole genome shotgun sequence
LBDF01000001.11matchingADN97280_Lpla_ST-III	LBDF01000001.1	1matchingADN97280_Lpla_ST-III	4e-126	7.6e-151	likely PVA	7.6e-151	Lactobacillus plantarum strain 8 RA-3 Contig_2	plantarum	whole genome shotgun sequence
LBDF01000001.12matchingACL98204_Lsal_JCM1046	LBDF01000001.1	2matchingACL98204_Lsal_JCM1046	1e-125	8.5e-150	likely PVA	8.5e-150	Lactobacillus plantarum strain 8 RA-3 Contig_2	plantarum	whole genome shotgun sequence
LBDF01000002.13matchingADN99975_Lpla_ST-III	LBDF01000002.1	3matchingADN99975_Lpla_ST-III	9.3e-126	6.6e-146	likely PVA	6.6e-146	Lactobacillus plantarum strain 8 RA-3 Contig_65	plantarum	whole genome shotgun sequence
LBDF01000006.11matchingADN99333_Lpla_ST-III	LBDF01000006.1	1matchingADN99333_Lpla_ST-III	6.5e-100	4e-129	likely PVA	4e-129	Lactobacillus plantarum strain 8 RA-3 Contig_27	plantarum	whole genome shotgun sequence
LBHS01000001.11matchingAEB72500.1_Lbuc_NRRL	LBHS01000001.1	1matchingAEB72500.1_Lbuc_NRRL	2.2e-125	2.9e-150	likely PVA	2.9e-150	Lactobacillus plantarum strain PS128 chr_contig_1	plantarum	whole genome shotgun sequence
LBHS01000001.12matchingADN97280_Lpla_ST-III	LBHS01000001.1	2matchingADN97280_Lpla_ST-III	1.8e-125	1.7e-150	likely PVA	1.7e-150	Lactobacillus plantarum strain PS128 chr_contig_1	plantarum	whole genome shotgun sequence
LBHS01000001.15matchingADN99975_Lpla_ST-III	LBHS01000001.1	5matchingADN99975_Lpla_ST-III	9.3e-126	6.6e-146	likely PVA	6.6e-146	Lactobacillus plantarum strain PS128 chr_contig_1	plantarum	whole genome shotgun sequence
LBHS01000002.13matchingADN99333_Lpla_ST-III	LBHS01000002.1	3matchingADN99333_Lpla_ST-III	5e-98	4e-127	likely PVA	4e-127	Lactobacillus plantarum strain PS128 chr_contig_5	plantarum	whole genome shotgun sequence
LDEL01000002.11matchingAEB72500.1_Lbuc_NRRL	LDEL01000002.1	1matchingAEB72500.1_Lbuc_NRRL	2e-124	1.2e-148	likely PVA	1.2e-148	Lactobacillus plantarum strain Lp1610 lactoplantarum_1610_2	plantarum	whole genome shotgun sequence
LDEL01000002.12matchingADN97280_Lpla_ST-III	LDEL01000002.1	2matchingADN97280_Lpla_ST-III	1.6e-124	6.6e-149	likely PVA	6.6e-149	Lactobacillus plantarum strain Lp1610 lactoplantarum_1610_2	plantarum	whole genome shotgun sequence
LDEL01000003.13matchingADN99975_Lpla_ST-III	LDEL01000003.1	3matchingADN99975_Lpla_ST-III	1e-125	1.7e-145	likely PVA	1.7e-145	Lactobacillus plantarum strain Lp1610 lactoplantarum_1610_3	plantarum	whole genome shotgun sequence
LDEL01000011.11matchingADN99333_Lpla_ST-III	LDEL01000011.1	1matchingADN99333_Lpla_ST-III	1.5e-99	1.2e-128	likely PVA	1.2e-128	Lactobacillus plantarum strain Lp1610 lactoplantarum_1610_11	plantarum	whole genome shotgun sequence
LDEM01000001.11matchingAEB72500.1_Lbuc_NRRL	LDEM01000001.1	1matchingAEB72500.1_Lbuc_NRRL	1.3e-124	4.6e-149	likely PVA	4.6e-149	Lactobacillus plantarum strain Lp1612 lactoplantarum_1612_1	plantarum	whole genome shotgun sequence
LDEM01000001.12matchingADN97280_Lpla_ST-III	LDEM01000001.1	2matchingADN97280_Lpla_ST-III	1e-124	2.6e-149	likely PVA	2.6e-149	Lactobacillus plantarum strain Lp1612 lactoplantarum_1612_1	plantarum	whole genome shotgun sequence
LDEM01000004.13matchingADN99333_Lpla_ST-III	LDEM01000004.1	3matchingADN99333_Lpla_ST-III	5e-98	4e-127	likely PVA	4e-127	Lactobacillus plantarum strain Lp1612 lactoplantarum_1612_4	plantarum	whole genome shotgun sequence
LDEM01000010.11matchingADN99975_Lpla_ST-III	LDEM01000010.1	1matchingADN99975_Lpla_ST-III	8.9e-127	9.1e-147	likely PVA	9.1e-147	Lactobacillus plantarum strain Lp1612 lactoplantarum_1612_10	plantarum	whole genome shotgun sequence
LEAV01000001.11matchingADN97280_Lpla_ST-III	LEAV01000001.1	1matchingADN97280_Lpla_ST-III	2.3e-126	3e-151	likely PVA	3e-151	Lactobacillus plantarum strain 299v 299v_contig00003	plantarum	whole genome shotgun sequence
LEAV01000001.12matchingACL98204_Lsal_JCM1046	LEAV01000001.1	2matchingACL98204_Lsal_JCM1046	5.9e-126	3.4e-150	likely PVA	3.4e-150	Lactobacillus plantarum strain 299v 299v_contig00003	plantarum	whole genome shotgun sequence
LEAV01000007.13matchingADN99333_Lpla_ST-III	LEAV01000007.1	3matchingADN99333_Lpla_ST-III	2e-99	8.1e-127	likely PVA	8.1e-127	Lactobacillus plantarum strain 299v 299v_contig00019	plantarum	whole genome shotgun sequence
LEAV01000030.11matchingADN99975_Lpla_ST-III	LEAV01000030.1	1matchingADN99975_Lpla_ST-III	8.9e-127	9.1e-147	likely PVA	9.1e-147	Lactobacillus plantarum strain 299v 299v_contig00004	plantarum	whole genome shotgun sequence
LEAW01000001.11matchingADN97280_Lpla_ST-III	LEAW01000001.1	1matchingADN97280_Lpla_ST-III	5.7e-125	8e-150	likely PVA	8e-150	Lactobacillus plantarum strain TISTR875 TISTR875_contig00003	plantarum	whole genome shotgun sequence
LEAW01000001.12matchingACL98204_Lsal_JCM1046	LEAW01000001.1	2matchingACL98204_Lsal_JCM1046	1.5e-124	8.9e-149	likely PVA	8.9e-149	Lactobacillus plantarum strain TISTR875 TISTR875_contig00003	plantarum	whole genome shotgun sequence
LEAW01000018.13matchingADN99333_Lpla_ST-III	LEAW01000018.1	3matchingADN99333_Lpla_ST-III	1e-98	3.6e-128	likely PVA	3.6e-128	Lactobacillus plantarum strain TISTR875 TISTR875_contig00014	plantarum	whole genome shotgun sequence
LEAW01000029.11matchingADN99975_Lpla_ST-III	LEAW01000029.1	1matchingADN99975_Lpla_ST-III	8.9e-127	9.1e-147	likely PVA	9.1e-147	Lactobacillus plantarum strain TISTR875 TISTR875_contig00004	plantarum	whole genome shotgun sequence
LEAX01000001.11matchingADN97280_Lpla_ST-III	LEAX01000001.1	1matchingADN97280_Lpla_ST-III	5.3e-121	1.6e-145	likely PVA	1.6e-145	Lactobacillus plantarum strain DSM 20246 DSM20246_8	plantarum	whole genome shotgun sequence
LEAX01000001.12matchingACL98204_Lsal_JCM1046	LEAX01000001.1	2matchingACL98204_Lsal_JCM1046	1.4e-120	1.8e-144	likely PVA	1.8e-144	Lactobacillus plantarum strain DSM 20246 DSM20246_8	plantarum	whole genome shotgun sequence
LEAX01000012.13matchingADN99333_Lpla_ST-III	LEAX01000012.1	3matchingADN99333_Lpla_ST-III	1e-98	3.6e-128	likely PVA	3.6e-128	Lactobacillus plantarum strain DSM 20246 DSM20246_4	plantarum	whole genome shotgun sequence
LEAX01000021.11matchingADN99975_Lpla_ST-III	LEAX01000021.1	1matchingADN99975_Lpla_ST-III	8.9e-127	9.1e-147	likely PVA	9.1e-147	Lactobacillus plantarum strain DSM 20246 DSM20246_6	plantarum	whole genome shotgun sequence
LEAY01000001.11matchingADN97280_Lpla_ST-III	LEAY01000001.1	1matchingADN97280_Lpla_ST-III	5.3e-121	1.6e-145	likely PVA	1.6e-145	Lactobacillus plantarum strain DSM 2601 DSM2601_8	plantarum	whole genome shotgun sequence
LEAY01000001.12matchingACL98204_Lsal_JCM1046	LEAY01000001.1	2matchingACL98204_Lsal_JCM1046	1.4e-120	1.8e-144	likely PVA	1.8e-144	Lactobacillus plantarum strain DSM 2601 DSM2601_8	plantarum	whole genome shotgun sequence
LEAY01000014.13matchingADN99333_Lpla_ST-III	LEAY01000014.1	3matchingADN99333_Lpla_ST-III	1e-98	3.6e-128	likely PVA	3.6e-128	Lactobacillus plantarum strain DSM 2601 DSM2601_2	plantarum	whole genome shotgun sequence
LEAY01000020.11matchingADN99975_Lpla_ST-III	LEAY01000020.1	1matchingADN99975_Lpla_ST-III	8.9e-127	9.1e-147	likely PVA	9.1e-147	Lactobacillus plantarum strain DSM 2601 DSM2601_6	plantarum	whole genome shotgun sequence
LEAZ01000015.11matchingADN99975_Lpla_ST-III	LEAZ01000015.1	1matchingADN99975_Lpla_ST-III	9.3e-126	6.6e-146	likely PVA	6.6e-146	Lactobacillus plantarum strain CIF17AN8 CIF17AN8_contig00015	plantarum	whole genome shotgun sequence
LEAZ01000025.13matchingADN99333_Lpla_ST-III	LEAZ01000025.1	3matchingADN99333_Lpla_ST-III	1.4e-97	6.1e-127	likely PVA	6.1e-127	Lactobacillus plantarum strain CIF17AN8 CIF17AN8_contig00012	plantarum	whole genome shotgun sequence
LEAZ01000034.11matchingADN97280_Lpla_ST-III	LEAZ01000034.1	1matchingADN97280_Lpla_ST-III	1.1e-126	1.5e-151	likely PVA	1.5e-151	Lactobacillus plantarum strain CIF17AN8 CIF17AN8_contig00032	plantarum	whole genome shotgun sequence
LEAZ01000034.12matchingACL98204_Lsal_JCM1046	LEAZ01000034.1	2matchingACL98204_Lsal_JCM1046	2.8e-126	1.7e-150	likely PVA	1.7e-150	Lactobacillus plantarum strain CIF17AN8 CIF17AN8_contig00032	plantarum	whole genome shotgun sequence
LEBA01000004.13matchingADN99975_Lpla_ST-III	LEBA01000004.1	3matchingADN99975_Lpla_ST-III	9.3e-126	6.6e-146	likely PVA	6.6e-146	Lactobacillus plantarum strain CIF17AN2 CIF17AN2_contig00001	plantarum	whole genome shotgun sequence
LEBA01000036.11matchingADN99333_Lpla_ST-III	LEBA01000036.1	1matchingADN99333_Lpla_ST-III	8.6e-99	6.7e-128	likely PVA	6.7e-128	Lactobacillus plantarum strain CIF17AN2 CIF17AN2_contig00032	plantarum	whole genome shotgun sequence
LEBA01000048.11matchingAEB72500.1_Lbuc_NRRL	LEBA01000048.1	1matchingAEB72500.1_Lbuc_NRRL	3e-125	5.1e-150	likely PVA	5.1e-150	Lactobacillus plantarum strain CIF17AN2 CIF17AN2_contig00044	plantarum	whole genome shotgun sequence
LEBA01000048.12matchingADN97280_Lpla_ST-III	LEBA01000048.1	2matchingADN97280_Lpla_ST-III	2.5e-125	3e-150	likely PVA	3e-150	Lactobacillus plantarum strain CIF17AN2 CIF17AN2_contig00044	plantarum	whole genome shotgun sequence
LEBB01000004.13matchingADN99975_Lpla_ST-III	LEBB01000004.1	3matchingADN99975_Lpla_ST-III	9.3e-126	6.6e-146	likely PVA	6.6e-146	Lactobacillus plantarum strain CIF17A5 CIF17A5_contig00001	plantarum	whole genome shotgun sequence
LEBB01000015.11matchingADN99333_Lpla_ST-III	LEBB01000015.1	1matchingADN99333_Lpla_ST-III	8.6e-99	6.7e-128	likely PVA	6.7e-128	Lactobacillus plantarum strain CIF17A5 CIF17A5_contig00015	plantarum	whole genome shotgun sequence
LEBB01000038.11matchingADN97280_Lpla_ST-III	LEBB01000038.1	1matchingADN97280_Lpla_ST-III	1.1e-126	1.5e-151	likely PVA	1.5e-151	Lactobacillus plantarum strain CIF17A5 CIF17A5_contig00036	plantarum	whole genome shotgun sequence
LEBB01000038.12matchingACL98204_Lsal_JCM1046	LEBB01000038.1	2matchingACL98204_Lsal_JCM1046	2.8e-126	1.7e-150	likely PVA	1.7e-150	Lactobacillus plantarum strain CIF17A5 CIF17A5_contig00036	plantarum	whole genome shotgun sequence
LEBC01000011.13matchingADN99975_Lpla_ST-III	LEBC01000011.1	3matchingADN99975_Lpla_ST-III	9.3e-126	6.6e-146	likely PVA	6.6e-146	Lactobacillus plantarum strain CIF17A4 CIF17A4_contig00002	plantarum	whole genome shotgun sequence
LEBC01000018.13matchingADN99333_Lpla_ST-III	LEBC01000018.1	3matchingADN99333_Lpla_ST-III	1.4e-97	6.1e-127	likely PVA	6.1e-127	Lactobacillus plantarum strain CIF17A4 CIF17A4_contig00014	plantarum	whole genome shotgun sequence
LEBC01000036.11matchingADN97280_Lpla_ST-III	LEBC01000036.1	1matchingADN97280_Lpla_ST-III	1.1e-126	1.5e-151	likely PVA	1.5e-151	Lactobacillus plantarum strain CIF17A4 CIF17A4_contig00034	plantarum	whole genome shotgun sequence
LEBC01000036.12matchingACL98204_Lsal_JCM1046	LEBC01000036.1	2matchingACL98204_Lsal_JCM1046	2.8e-126	1.7e-150	likely PVA	1.7e-150	Lactobacillus plantarum strain CIF17A4 CIF17A4_contig00034	plantarum	whole genome shotgun sequence
LEBD01000004.11matchingADN99975_Lpla_ST-III	LEBD01000004.1	1matchingADN99975_Lpla_ST-III	8.9e-127	9.1e-147	likely PVA	9.1e-147	Lactobacillus plantarum strain CIF17A2 CIF17A2_contig00001	plantarum	whole genome shotgun sequence
LEBD01000018.13matchingADN99333_Lpla_ST-III	LEBD01000018.1	3matchingADN99333_Lpla_ST-III	1.4e-97	6.1e-127	likely PVA	6.1e-127	Lactobacillus plantarum strain CIF17A2 CIF17A2_contig00014	plantarum	whole genome shotgun sequence
LEBD01000036.11matchingADN97280_Lpla_ST-III	LEBD01000036.1	1matchingADN97280_Lpla_ST-III	1.1e-126	1.5e-151	likely PVA	1.5e-151	Lactobacillus plantarum strain CIF17A2 CIF17A2_contig00034	plantarum	whole genome shotgun sequence
LEBD01000036.12matchingACL98204_Lsal_JCM1046	LEBD01000036.1	2matchingACL98204_Lsal_JCM1046	2.8e-126	1.7e-150	likely PVA	1.7e-150	Lactobacillus plantarum strain CIF17A2 CIF17A2_contig00034	plantarum	whole genome shotgun sequence
LEBE01000004.13matchingADN97280_Lpla_ST-III	LEBE01000004.1	3matchingADN97280_Lpla_ST-III	9.2e-127	8.5e-152	likely PVA	8.5e-152	Lactobacillus plantarum strain I08 I08_contig00001	plantarum	whole genome shotgun sequence
LEBE01000004.14matchingACL98204_Lsal_JCM1046	LEBE01000004.1	4matchingACL98204_Lsal_JCM1046	2.4e-126	9.4e-151	likely PVA	9.4e-151	Lactobacillus plantarum strain I08 I08_contig00001	plantarum	whole genome shotgun sequence
LEBE01000024.13matchingADN99333_Lpla_ST-III	LEBE01000024.1	3matchingADN99333_Lpla_ST-III	2e-99	8.1e-127	likely PVA	8.1e-127	Lactobacillus plantarum strain I08 I08_contig00020	plantarum	whole genome shotgun sequence
LEBE01000033.11matchingADN99975_Lpla_ST-III	LEBE01000033.1	1matchingADN99975_Lpla_ST-III	9.3e-126	6.6e-146	likely PVA	6.6e-146	Lactobacillus plantarum strain I08 I08_contig00030	plantarum	whole genome shotgun sequence
LEBF01000001.13matchingADN97280_Lpla_ST-III	LEBF01000001.1	3matchingADN97280_Lpla_ST-III	9.2e-127	8.5e-152	likely PVA	8.5e-152	Lactobacillus plantarum strain A3 A3_2	plantarum	whole genome shotgun sequence
LEBF01000001.14matchingACL98204_Lsal_JCM1046	LEBF01000001.1	4matchingACL98204_Lsal_JCM1046	2.4e-126	9.4e-151	likely PVA	9.4e-151	Lactobacillus plantarum strain A3 A3_2	plantarum	whole genome shotgun sequence
LEBF01000016.12matchingADN97280_Lpla_ST-III	LEBF01000016.1	2matchingADN97280_Lpla_ST-III	3.1e-98	1.3e-127	likely PVA	1.3e-127	Lactobacillus plantarum strain A3 A3_7	plantarum	whole genome shotgun sequence
LEBF01000016.13matchingADN99333_Lpla_ST-III	LEBF01000016.1	3matchingADN99333_Lpla_ST-III	2.4e-98	1e-127	likely PVA	1e-127	Lactobacillus plantarum strain A3 A3_7	plantarum	whole genome shotgun sequence
LEBF01000022.11matchingADN99975_Lpla_ST-III	LEBF01000022.1	1matchingADN99975_Lpla_ST-III	8.9e-127	9.1e-147	likely PVA	9.1e-147	Lactobacillus plantarum strain A3 A3_14	plantarum	whole genome shotgun sequence
LEBG01000004.11matchingAEB72500.1_Lbuc_NRRL	LEBG01000004.1	1matchingAEB72500.1_Lbuc_NRRL	2.6e-125	2.9e-150	likely PVA	2.9e-150	Lactobacillus plantarum strain MHO2.9 MHO2.9_contig00001	plantarum	whole genome shotgun sequence
LEBG01000004.12matchingADN97280_Lpla_ST-III	LEBG01000004.1	2matchingADN97280_Lpla_ST-III	2.1e-125	1.7e-150	likely PVA	1.7e-150	Lactobacillus plantarum strain MHO2.9 MHO2.9_contig00001	plantarum	whole genome shotgun sequence
LEBG01000004.15matchingADN99975_Lpla_ST-III	LEBG01000004.1	5matchingADN99975_Lpla_ST-III	9.3e-126	6.6e-146	likely PVA	6.6e-146	Lactobacillus plantarum strain MHO2.9 MHO2.9_contig00001	plantarum	whole genome shotgun sequence
LEBG01000028.13matchingADN99333_Lpla_ST-III	LEBG01000028.1	3matchingADN99333_Lpla_ST-III	4.3e-96	3.5e-124	likely PVA	3.5e-124	Lactobacillus plantarum strain MHO2.9 MHO2.9_contig00005	plantarum	whole genome shotgun sequence
LEBH01000001.11matchingADN99975_Lpla_ST-III	LEBH01000001.1	1matchingADN99975_Lpla_ST-III	8.9e-127	9.1e-147	likely PVA	9.1e-147	Lactobacillus plantarum strain MHO2.5 MHO2.5_2	plantarum	whole genome shotgun sequence
LEBH01000001.14matchingADN97280_Lpla_ST-III	LEBH01000001.1	4matchingADN97280_Lpla_ST-III	9.2e-127	8.5e-152	likely PVA	8.5e-152	Lactobacillus plantarum strain MHO2.5 MHO2.5_2	plantarum	whole genome shotgun sequence
LEBH01000001.15matchingACL98204_Lsal_JCM1046	LEBH01000001.1	5matchingACL98204_Lsal_JCM1046	2.4e-126	9.4e-151	likely PVA	9.4e-151	Lactobacillus plantarum strain MHO2.5 MHO2.5_2	plantarum	whole genome shotgun sequence
LEBH01000013.13matchingADN99333_Lpla_ST-III	LEBH01000013.1	3matchingADN99333_Lpla_ST-III	4.3e-96	3.5e-124	likely PVA	3.5e-124	Lactobacillus plantarum strain MHO2.5 MHO2.5_5	plantarum	whole genome shotgun sequence
LEBI01000012.11matchingADN99975_Lpla_ST-III	LEBI01000012.1	1matchingADN99975_Lpla_ST-III	8.9e-127	9.1e-147	likely PVA	9.1e-147	Lactobacillus plantarum strain MHO2.4 MHO2.4_contig00006	plantarum	whole genome shotgun sequence
LEBI01000025.11matchingAEB72500.1_Lbuc_NRRL	LEBI01000025.1	1matchingAEB72500.1_Lbuc_NRRL	1.6e-123	2.8e-148	likely PVA	2.8e-148	Lactobacillus plantarum strain MHO2.4 MHO2.4_contig00005	plantarum	whole genome shotgun sequence
LEBI01000025.12matchingADN97280_Lpla_ST-III	LEBI01000025.1	2matchingADN97280_Lpla_ST-III	1.3e-123	1.6e-148	likely PVA	1.6e-148	Lactobacillus plantarum strain MHO2.4 MHO2.4_contig00005	plantarum	whole genome shotgun sequence
LEBI01000027.13matchingADN99333_Lpla_ST-III	LEBI01000027.1	3matchingADN99333_Lpla_ST-III	1e-98	3.6e-128	likely PVA	3.6e-128	Lactobacillus plantarum strain MHO2.4 MHO2.4_contig00004	plantarum	whole genome shotgun sequence
LEBJ01000004.13matchingADN99975_Lpla_ST-III	LEBJ01000004.1	3matchingADN99975_Lpla_ST-III	9.3e-126	6.6e-146	likely PVA	6.6e-146	Lactobacillus plantarum strain P86 P86_contig00001	plantarum	whole genome shotgun sequence
LEBJ01000012.11matchingAEB72500.1_Lbuc_NRRL	LEBJ01000012.1	1matchingAEB72500.1_Lbuc_NRRL	2.2e-125	2.9e-150	likely PVA	2.9e-150	Lactobacillus plantarum strain P86 P86_contig00002	plantarum	whole genome shotgun sequence
LEBJ01000012.12matchingADN97280_Lpla_ST-III	LEBJ01000012.1	2matchingADN97280_Lpla_ST-III	1.8e-125	1.7e-150	likely PVA	1.7e-150	Lactobacillus plantarum strain P86 P86_contig00002	plantarum	whole genome shotgun sequence
LEBJ01000031.13matchingADN99333_Lpla_ST-III	LEBJ01000031.1	3matchingADN99333_Lpla_ST-III	9.8e-98	4.2e-127	likely PVA	4.2e-127	Lactobacillus plantarum strain P86 P86_contig00004	plantarum	whole genome shotgun sequence
LEBK01000001.11matchingADN99975_Lpla_ST-III	LEBK01000001.1	1matchingADN99975_Lpla_ST-III	8.9e-127	9.1e-147	likely PVA	9.1e-147	Lactobacillus plantarum strain P76 P76_contig00002	plantarum	whole genome shotgun sequence
LEBK01000001.14matchingADN97280_Lpla_ST-III	LEBK01000001.1	4matchingADN97280_Lpla_ST-III	1.7e-125	1.1e-150	likely PVA	1.1e-150	Lactobacillus plantarum strain P76 P76_contig00002	plantarum	whole genome shotgun sequence
LEBK01000001.15matchingACL98204_Lsal_JCM1046	LEBK01000001.1	5matchingACL98204_Lsal_JCM1046	4.4e-125	1.2e-149	likely PVA	1.2e-149	Lactobacillus plantarum strain P76 P76_contig00002	plantarum	whole genome shotgun sequence
LEBK01000030.13matchingADN99333_Lpla_ST-III	LEBK01000030.1	3matchingADN99333_Lpla_ST-III	1.1e-98	8.5e-127	likely PVA	8.5e-127	Lactobacillus plantarum strain P76 P76_contig00012	plantarum	whole genome shotgun sequence
LEBL01000002.12matchingADN97280_Lpla_ST-III	LEBL01000002.1	2matchingADN97280_Lpla_ST-III	3.1e-98	1.3e-127	likely PVA	1.3e-127	Lactobacillus plantarum strain P73 P73_contig00009	plantarum	whole genome shotgun sequence
LEBL01000002.13matchingADN99333_Lpla_ST-III	LEBL01000002.1	3matchingADN99333_Lpla_ST-III	2.4e-98	1e-127	likely PVA	1e-127	Lactobacillus plantarum strain P73 P73_contig00009	plantarum	whole genome shotgun sequence
LEBL01000004.11matchingADN99975_Lpla_ST-III	LEBL01000004.1	1matchingADN99975_Lpla_ST-III	8.9e-127	9.1e-147	likely PVA	9.1e-147	Lactobacillus plantarum strain P73 P73_contig00001	plantarum	whole genome shotgun sequence
LEBL01000004.14matchingADN97280_Lpla_ST-III	LEBL01000004.1	4matchingADN97280_Lpla_ST-III	1.1e-125	1.9e-150	likely PVA	1.9e-150	Lactobacillus plantarum strain P73 P73_contig00001	plantarum	whole genome shotgun sequence
LEBL01000004.15matchingACL98204_Lsal_JCM1046	LEBL01000004.1	5matchingACL98204_Lsal_JCM1046	2.9e-125	2.1e-149	likely PVA	2.1e-149	Lactobacillus plantarum strain P73 P73_contig00001	plantarum	whole genome shotgun sequence
LEBM01000001.13matchingADN99975_Lpla_ST-III	LEBM01000001.1	3matchingADN99975_Lpla_ST-III	9.3e-126	6.6e-146	likely PVA	6.6e-146	Lactobacillus plantarum strain P67 P67_contig00003	plantarum	whole genome shotgun sequence
LEBM01000011.11matchingADN97280_Lpla_ST-III	LEBM01000011.1	1matchingADN97280_Lpla_ST-III	8e-127	8.5e-152	likely PVA	8.5e-152	Lactobacillus plantarum strain P67 P67_contig00002	plantarum	whole genome shotgun sequence
LEBM01000011.12matchingACL98204_Lsal_JCM1046	LEBM01000011.1	2matchingACL98204_Lsal_JCM1046	2.1e-126	9.5e-151	likely PVA	9.5e-151	Lactobacillus plantarum strain P67 P67_contig00002	plantarum	whole genome shotgun sequence
LEBM01000015.11matchingADN99333_Lpla_ST-III	LEBM01000015.1	1matchingADN99333_Lpla_ST-III	6.1e-99	4.7e-128	likely PVA	4.7e-128	Lactobacillus plantarum strain P67 P67_contig00015	plantarum	whole genome shotgun sequence
LEBN01000004.11matchingAEB72500.1_Lbuc_NRRL	LEBN01000004.1	1matchingAEB72500.1_Lbuc_NRRL	3.2e-124	6.4e-149	likely PVA	6.4e-149	Lactobacillus plantarum strain P62 P62_contig00001	plantarum	whole genome shotgun sequence
LEBN01000004.12matchingADN97280_Lpla_ST-III	LEBN01000004.1	2matchingADN97280_Lpla_ST-III	2.6e-124	3.7e-149	likely PVA	3.7e-149	Lactobacillus plantarum strain P62 P62_contig00001	plantarum	whole genome shotgun sequence
LEBN01000004.15matchingADN99975_Lpla_ST-III	LEBN01000004.1	5matchingADN99975_Lpla_ST-III	9.3e-126	6.6e-146	likely PVA	6.6e-146	Lactobacillus plantarum strain P62 P62_contig00001	plantarum	whole genome shotgun sequence
LEBN01000009.12matchingADN97280_Lpla_ST-III	LEBN01000009.1	2matchingADN97280_Lpla_ST-III	3.1e-98	1.3e-127	likely PVA	1.3e-127	Lactobacillus plantarum strain P62 P62_contig00022	plantarum	whole genome shotgun sequence
LEBN01000009.13matchingADN99333_Lpla_ST-III	LEBN01000009.1	3matchingADN99333_Lpla_ST-III	2.4e-98	1e-127	likely PVA	1e-127	Lactobacillus plantarum strain P62 P62_contig00022	plantarum	whole genome shotgun sequence
LEBO01000001.11matchingADN99975_Lpla_ST-III	LEBO01000001.1	1matchingADN99975_Lpla_ST-III	8.9e-127	9.1e-147	likely PVA	9.1e-147	Lactobacillus plantarum strain P42 P42_contig00001	plantarum	whole genome shotgun sequence
LEBO01000001.14matchingADN97280_Lpla_ST-III	LEBO01000001.1	4matchingADN97280_Lpla_ST-III	1.1e-125	1.9e-150	likely PVA	1.9e-150	Lactobacillus plantarum strain P42 P42_contig00001	plantarum	whole genome shotgun sequence
LEBO01000001.15matchingACL98204_Lsal_JCM1046	LEBO01000001.1	5matchingACL98204_Lsal_JCM1046	2.9e-125	2.1e-149	likely PVA	2.1e-149	Lactobacillus plantarum strain P42 P42_contig00001	plantarum	whole genome shotgun sequence
LEBO01000032.12matchingADN97280_Lpla_ST-III	LEBO01000032.1	2matchingADN97280_Lpla_ST-III	3.1e-98	1.3e-127	likely PVA	1.3e-127	Lactobacillus plantarum strain P42 P42_contig00022	plantarum	whole genome shotgun sequence
LEBO01000032.13matchingADN99333_Lpla_ST-III	LEBO01000032.1	3matchingADN99333_Lpla_ST-III	2.4e-98	1e-127	likely PVA	1e-127	Lactobacillus plantarum strain P42 P42_contig00022	plantarum	whole genome shotgun sequence
LEBP01000004.11matchingAEB72500.1_Lbuc_NRRL	LEBP01000004.1	1matchingAEB72500.1_Lbuc_NRRL	3.2e-124	6.4e-149	likely PVA	6.4e-149	Lactobacillus plantarum strain P31 P31_contig00001	plantarum	whole genome shotgun sequence
LEBP01000004.12matchingADN97280_Lpla_ST-III	LEBP01000004.1	2matchingADN97280_Lpla_ST-III	2.6e-124	3.7e-149	likely PVA	3.7e-149	Lactobacillus plantarum strain P31 P31_contig00001	plantarum	whole genome shotgun sequence
LEBP01000004.15matchingADN99975_Lpla_ST-III	LEBP01000004.1	5matchingADN99975_Lpla_ST-III	9.3e-126	6.6e-146	likely PVA	6.6e-146	Lactobacillus plantarum strain P31 P31_contig00001	plantarum	whole genome shotgun sequence
LEBP01000028.12matchingADN97280_Lpla_ST-III	LEBP01000028.1	2matchingADN97280_Lpla_ST-III	3.1e-98	1.3e-127	likely PVA	1.3e-127	Lactobacillus plantarum strain P31 P31_contig00023	plantarum	whole genome shotgun sequence
LEBP01000028.13matchingADN99333_Lpla_ST-III	LEBP01000028.1	3matchingADN99333_Lpla_ST-III	2.4e-98	1e-127	likely PVA	1e-127	Lactobacillus plantarum strain P31 P31_contig00023	plantarum	whole genome shotgun sequence
LEBQ01000011.11matchingADN97280_Lpla_ST-III	LEBQ01000011.1	1matchingADN97280_Lpla_ST-III	8e-127	8.5e-152	likely PVA	8.5e-152	Lactobacillus plantarum strain P26 P26_contig00002	plantarum	whole genome shotgun sequence
LEBQ01000011.12matchingACL98204_Lsal_JCM1046	LEBQ01000011.1	2matchingACL98204_Lsal_JCM1046	2.1e-126	9.5e-151	likely PVA	9.5e-151	Lactobacillus plantarum strain P26 P26_contig00002	plantarum	whole genome shotgun sequence
LEBQ01000019.13matchingADN99333_Lpla_ST-III	LEBQ01000019.1	3matchingADN99333_Lpla_ST-III	9.8e-98	4.2e-127	likely PVA	4.2e-127	Lactobacillus plantarum strain P26 P26_contig00007	plantarum	whole genome shotgun sequence
LEBQ01000027.13matchingADN99975_Lpla_ST-III	LEBQ01000027.1	3matchingADN99975_Lpla_ST-III	9.3e-126	6.6e-146	likely PVA	6.6e-146	Lactobacillus plantarum strain P26 P26_contig00004	plantarum	whole genome shotgun sequence
LEBR01000001.11matchingADN99975_Lpla_ST-III	LEBR01000001.1	1matchingADN99975_Lpla_ST-III	7.6e-127	1.2e-146	likely PVA	1.2e-146	Lactobacillus plantarum strain P22 P22_contig00003	plantarum	whole genome shotgun sequence
LEBR01000017.11matchingAEB72500.1_Lbuc_NRRL	LEBR01000017.1	1matchingAEB72500.1_Lbuc_NRRL	2.6e-125	2.9e-150	likely PVA	2.9e-150	Lactobacillus plantarum strain P22 P22_contig00008	plantarum	whole genome shotgun sequence
LEBR01000017.12matchingADN97280_Lpla_ST-III	LEBR01000017.1	2matchingADN97280_Lpla_ST-III	2.1e-125	1.7e-150	likely PVA	1.7e-150	Lactobacillus plantarum strain P22 P22_contig00008	plantarum	whole genome shotgun sequence
LEBR01000024.13matchingADN99333_Lpla_ST-III	LEBR01000024.1	3matchingADN99333_Lpla_ST-III	2e-99	8.1e-127	likely PVA	8.1e-127	Lactobacillus plantarum strain P22 P22_contig00024	plantarum	whole genome shotgun sequence
LEBS01000005.11matchingADN97280_Lpla_ST-III	LEBS01000005.1	1matchingADN97280_Lpla_ST-III	8e-127	8.5e-152	likely PVA	8.5e-152	Lactobacillus plantarum strain T10 T10_contig00021	plantarum	whole genome shotgun sequence
LEBS01000005.12matchingACL98204_Lsal_JCM1046	LEBS01000005.1	2matchingACL98204_Lsal_JCM1046	2.1e-126	9.5e-151	likely PVA	9.5e-151	Lactobacillus plantarum strain T10 T10_contig00021	plantarum	whole genome shotgun sequence
LEBS01000011.11matchingADN99975_Lpla_ST-III	LEBS01000011.1	1matchingADN99975_Lpla_ST-III	8.9e-127	9.1e-147	likely PVA	9.1e-147	Lactobacillus plantarum strain T10 T10_contig00017	plantarum	whole genome shotgun sequence
LEBS01000031.13matchingADN99333_Lpla_ST-III	LEBS01000031.1	3matchingADN99333_Lpla_ST-III	7.1e-98	1.5e-127	likely PVA	1.5e-127	Lactobacillus plantarum strain T10 T10_contig00004	plantarum	whole genome shotgun sequence
LEBT01000001.11matchingADN97280_Lpla_ST-III	LEBT01000001.1	1matchingADN97280_Lpla_ST-III	8e-127	8.5e-152	likely PVA	8.5e-152	Lactobacillus plantarum strain K35 K35_5	plantarum	whole genome shotgun sequence
LEBT01000001.12matchingACL98204_Lsal_JCM1046	LEBT01000001.1	2matchingACL98204_Lsal_JCM1046	2.1e-126	9.5e-151	likely PVA	9.5e-151	Lactobacillus plantarum strain K35 K35_5	plantarum	whole genome shotgun sequence
LEBT01000028.13matchingADN99333_Lpla_ST-III	LEBT01000028.1	3matchingADN99333_Lpla_ST-III	9.8e-98	4.2e-127	likely PVA	4.2e-127	Lactobacillus plantarum strain K35 K35_2	plantarum	whole genome shotgun sequence
LEBT01000038.11matchingADN99975_Lpla_ST-III	LEBT01000038.1	1matchingADN99975_Lpla_ST-III	8.9e-127	9.1e-147	likely PVA	9.1e-147	Lactobacillus plantarum strain K35 K35_24	plantarum	whole genome shotgun sequence
LEBU01000002.11matchingADN99333_Lpla_ST-III	LEBU01000002.1	1matchingADN99333_Lpla_ST-III	1.3e-100	9.1e-128	likely PVA	9.1e-128	Lactobacillus plantarum strain I61 I61_contig00009	plantarum	whole genome shotgun sequence
LEBU01000012.11matchingADN97280_Lpla_ST-III	LEBU01000012.1	1matchingADN97280_Lpla_ST-III	9.2e-127	8.5e-152	likely PVA	8.5e-152	Lactobacillus plantarum strain I61 I61_contig00002	plantarum	whole genome shotgun sequence
LEBU01000012.12matchingACL98204_Lsal_JCM1046	LEBU01000012.1	2matchingACL98204_Lsal_JCM1046	2.4e-126	9.4e-151	likely PVA	9.4e-151	Lactobacillus plantarum strain I61 I61_contig00002	plantarum	whole genome shotgun sequence
LEBU01000035.11matchingADN99975_Lpla_ST-III	LEBU01000035.1	1matchingADN99975_Lpla_ST-III	9.3e-126	6.6e-146	likely PVA	6.6e-146	Lactobacillus plantarum strain I61 I61_contig00031	plantarum	whole genome shotgun sequence
LEBV01000002.11matchingADN99975_Lpla_ST-III	LEBV01000002.1	1matchingADN99975_Lpla_ST-III	8.9e-127	9.1e-147	likely PVA	9.1e-147	Lactobacillus plantarum strain P14 P14_2	plantarum	whole genome shotgun sequence
LEBV01000002.14matchingADN97280_Lpla_ST-III	LEBV01000002.1	4matchingADN97280_Lpla_ST-III	1.7e-125	1.1e-150	likely PVA	1.1e-150	Lactobacillus plantarum strain P14 P14_2	plantarum	whole genome shotgun sequence
LEBV01000002.15matchingACL98204_Lsal_JCM1046	LEBV01000002.1	5matchingACL98204_Lsal_JCM1046	4.4e-125	1.2e-149	likely PVA	1.2e-149	Lactobacillus plantarum strain P14 P14_2	plantarum	whole genome shotgun sequence
LEBV01000004.11matchingADN99333_Lpla_ST-III	LEBV01000004.1	1matchingADN99333_Lpla_ST-III	6.9e-100	9.4e-128	likely PVA	9.4e-128	Lactobacillus plantarum strain P14 P14_4	plantarum	whole genome shotgun sequence
LEBW01000001.11matchingADN97280_Lpla_ST-III	LEBW01000001.1	1matchingADN97280_Lpla_ST-III	5.7e-125	8e-150	likely PVA	8e-150	Lactobacillus plantarum strain K36 K36_1	plantarum	whole genome shotgun sequence
LEBW01000001.12matchingACL98204_Lsal_JCM1046	LEBW01000001.1	2matchingACL98204_Lsal_JCM1046	1.5e-124	8.9e-149	likely PVA	8.9e-149	Lactobacillus plantarum strain K36 K36_1	plantarum	whole genome shotgun sequence
LEBW01000012.13matchingADN99333_Lpla_ST-III	LEBW01000012.1	3matchingADN99333_Lpla_ST-III	1e-98	3.6e-128	likely PVA	3.6e-128	Lactobacillus plantarum strain K36 K36_5	plantarum	whole genome shotgun sequence
LEBW01000017.11matchingADN99975_Lpla_ST-III	LEBW01000017.1	1matchingADN99975_Lpla_ST-III	8.9e-127	9.1e-147	likely PVA	9.1e-147	Lactobacillus plantarum strain K36 K36_7	plantarum	whole genome shotgun sequence
LGIM01000024.11matchingADN99975_Lpla_ST-III	LGIM01000024.1	1matchingADN99975_Lpla_ST-III	8.9e-127	9.1e-147	likely PVA	9.1e-147	Lactobacillus plantarum strain SNU.Lp177 Contig00024	plantarum	whole genome shotgun sequence
LGIM01000056.11matchingADN99333_Lpla_ST-III	LGIM01000056.1	1matchingADN99333_Lpla_ST-III	8.6e-99	6.7e-128	likely PVA	6.7e-128	Lactobacillus plantarum strain SNU.Lp177 Contig00056	plantarum	whole genome shotgun sequence
LGIM01000092.11matchingAEB72500.1_Lbuc_NRRL	LGIM01000092.1	1matchingAEB72500.1_Lbuc_NRRL	2.2e-125	2.9e-150	likely PVA	2.9e-150	Lactobacillus plantarum strain SNU.Lp177 Contig00092	plantarum	whole genome shotgun sequence
LGIM01000092.12matchingADN97280_Lpla_ST-III	LGIM01000092.1	2matchingADN97280_Lpla_ST-III	1.8e-125	1.7e-150	likely PVA	1.7e-150	Lactobacillus plantarum strain SNU.Lp177 Contig00092	plantarum	whole genome shotgun sequence
LKCO01000001.11matchingADN99975_Lpla_ST-III	LKCO01000001.1	1matchingADN99975_Lpla_ST-III	8.9e-127	9.1e-147	likely PVA	9.1e-147	Lactobacillus plantarum strain WLPL04 contig01	plantarum	whole genome shotgun sequence
LKCO01000001.14matchingADN97280_Lpla_ST-III	LKCO01000001.1	4matchingADN97280_Lpla_ST-III	4e-126	7.6e-151	likely PVA	7.6e-151	Lactobacillus plantarum strain WLPL04 contig01	plantarum	whole genome shotgun sequence
LKCO01000001.15matchingACL98204_Lsal_JCM1046	LKCO01000001.1	5matchingACL98204_Lsal_JCM1046	1e-125	8.5e-150	likely PVA	8.5e-150	Lactobacillus plantarum strain WLPL04 contig01	plantarum	whole genome shotgun sequence
LKCO01000003.11matchingADN99333_Lpla_ST-III	LKCO01000003.1	1matchingADN99333_Lpla_ST-III	6.5e-100	4e-129	likely PVA	4e-129	Lactobacillus plantarum strain WLPL04 contig03	plantarum	whole genome shotgun sequence
LKHZ01000001.11matchingADN99975_Lpla_ST-III	LKHZ01000001.1	1matchingADN99975_Lpla_ST-III	5.8e-125	1.3e-145	likely PVA	1.3e-145	Lactobacillus plantarum strain Nizo2877 CONTIG1	plantarum	whole genome shotgun sequence
LKHZ01000001.14matchingADN97280_Lpla_ST-III	LKHZ01000001.1	4matchingADN97280_Lpla_ST-III	4e-126	7.6e-151	likely PVA	7.6e-151	Lactobacillus plantarum strain Nizo2877 CONTIG1	plantarum	whole genome shotgun sequence
LKHZ01000001.15matchingACL98204_Lsal_JCM1046	LKHZ01000001.1	5matchingACL98204_Lsal_JCM1046	1e-125	8.5e-150	likely PVA	8.5e-150	Lactobacillus plantarum strain Nizo2877 CONTIG1	plantarum	whole genome shotgun sequence
LKHZ01000002.11matchingADN99333_Lpla_ST-III	LKHZ01000002.1	1matchingADN99333_Lpla_ST-III	6.5e-100	4e-129	likely PVA	4e-129	Lactobacillus plantarum strain Nizo2877 CONTIG2	plantarum	whole genome shotgun sequence
LKLZ01000003.11matchingADN99975_Lpla_ST-III	LKLZ01000003.1	1matchingADN99975_Lpla_ST-III	7.6e-127	1.2e-146	likely PVA	1.2e-146	Lactobacillus plantarum WJL Contig26on	plantarum	whole genome shotgun sequence
LKLZ01000003.14matchingADN97280_Lpla_ST-III	LKLZ01000003.1	4matchingADN97280_Lpla_ST-III	6.3e-125	4e-150	likely PVA	4e-150	Lactobacillus plantarum WJL Contig26on	plantarum	whole genome shotgun sequence
LKLZ01000003.15matchingABJ59469.1_Lga_ATCC_33323	LKLZ01000003.1	5matchingABJ59469.1_Lga_ATCC_33323	7.8e-123	2.2e-146	likely PVA	2.2e-146	Lactobacillus plantarum WJL Contig26on	plantarum	whole genome shotgun sequence
LKLZ01000009.13matchingADN99333_Lpla_ST-III	LKLZ01000009.1	3matchingADN99333_Lpla_ST-III	2e-99	8.1e-127	likely PVA	8.1e-127	Lactobacillus plantarum WJL Contig17-19_20-21	plantarum	whole genome shotgun sequence
LMVD01000014.11matchingADN99333_Lpla_ST-III	LMVD01000014.1	1matchingADN99333_Lpla_ST-III	8.6e-99	6.7e-128	likely PVA	6.7e-128	Lactobacillus plantarum strain SF2A35B Contig6	plantarum	whole genome shotgun sequence
LMVD01000038.11matchingAEB72500.1_Lbuc_NRRL	LMVD01000038.1	1matchingAEB72500.1_Lbuc_NRRL	3e-125	5.1e-150	likely PVA	5.1e-150	Lactobacillus plantarum strain SF2A35B Contig51	plantarum	whole genome shotgun sequence
LMVD01000038.12matchingADN97280_Lpla_ST-III	LMVD01000038.1	2matchingADN97280_Lpla_ST-III	2.5e-125	3e-150	likely PVA	3e-150	Lactobacillus plantarum strain SF2A35B Contig51	plantarum	whole genome shotgun sequence
LMVD01000057.11matchingADN99975_Lpla_ST-III	LMVD01000057.1	1matchingADN99975_Lpla_ST-III	9.3e-126	6.6e-146	likely PVA	6.6e-146	Lactobacillus plantarum strain SF2A35B Contig105	plantarum	whole genome shotgun sequence
LNCP01000005.11matchingADN99975_Lpla_ST-III	LNCP01000005.1	1matchingADN99975_Lpla_ST-III	7.8e-126	8.8e-146	likely PVA	8.8e-146	Lactobacillus plantarum strain CRL 1506 Contig_208	plantarum	whole genome shotgun sequence
LNCP01000007.11matchingADN97280_Lpla_ST-III	LNCP01000007.1	1matchingADN97280_Lpla_ST-III	9.2e-127	8.5e-152	likely PVA	8.5e-152	Lactobacillus plantarum strain CRL 1506 Contig_25	plantarum	whole genome shotgun sequence
LNCP01000007.12matchingACL98204_Lsal_JCM1046	LNCP01000007.1	2matchingACL98204_Lsal_JCM1046	2.4e-126	9.4e-151	likely PVA	9.4e-151	Lactobacillus plantarum strain CRL 1506 Contig_25	plantarum	whole genome shotgun sequence
LNCP01000011.11matchingADN99333_Lpla_ST-III	LNCP01000011.1	1matchingADN99333_Lpla_ST-III	6.4e-100	4.2e-128	likely PVA	4.2e-128	Lactobacillus plantarum strain CRL 1506 Contig_33	plantarum	whole genome shotgun sequence
LOMH01000001.11matchingAEB72500.1_Lbuc_NRRL	LOMH01000001.1	1matchingAEB72500.1_Lbuc_NRRL	2.2e-125	2.9e-150	likely PVA	2.9e-150	Lactobacillus plantarum strain 43-3 contig00001	plantarum	whole genome shotgun sequence
LOMH01000001.12matchingADN97280_Lpla_ST-III	LOMH01000001.1	2matchingADN97280_Lpla_ST-III	1.8e-125	1.7e-150	likely PVA	1.7e-150	Lactobacillus plantarum strain 43-3 contig00001	plantarum	whole genome shotgun sequence
LOMH01000008.11matchingADN99975_Lpla_ST-III	LOMH01000008.1	1matchingADN99975_Lpla_ST-III	7.6e-127	1.2e-146	likely PVA	1.2e-146	Lactobacillus plantarum strain 43-3 contig00008	plantarum	whole genome shotgun sequence
LOMH01000010.13matchingADN99333_Lpla_ST-III	LOMH01000010.1	3matchingADN99333_Lpla_ST-III	1e-98	3.6e-128	likely PVA	3.6e-128	Lactobacillus plantarum strain 43-3 contig00010	plantarum	whole genome shotgun sequence
LQHB01000003.13matchingADN97280_Lpla_ST-III	LQHB01000003.1	3matchingADN97280_Lpla_ST-III	5.9e-127	4.6e-152	likely PVA	4.6e-152	Lactobacillus plantarum strain FBR4 scaffold2	plantarum	whole genome shotgun sequence
LQHB01000003.14matchingACL98204_Lsal_JCM1046	LQHB01000003.1	4matchingACL98204_Lsal_JCM1046	1.5e-126	5.1e-151	likely PVA	5.1e-151	Lactobacillus plantarum strain FBR4 scaffold2	plantarum	whole genome shotgun sequence
LQHB01000047.11matchingADN99975_Lpla_ST-III	LQHB01000047.1	1matchingADN99975_Lpla_ST-III	8.9e-127	9.1e-147	likely PVA	9.1e-147	Lactobacillus plantarum strain FBR4 scaffold19	plantarum	whole genome shotgun sequence
LQHB01000084.11matchingADN99333_Lpla_ST-III	LQHB01000084.1	1matchingADN99333_Lpla_ST-III	2.6e-96	6.4e-125	likely PVA	6.4e-125	Lactobacillus plantarum strain FBR4 scaffold31	plantarum	whole genome shotgun sequence
LQHC01000004.11matchingADN99333_Lpla_ST-III	LQHC01000004.1	1matchingADN99333_Lpla_ST-III	1.3e-100	9.1e-128	likely PVA	9.1e-128	Lactobacillus plantarum strain FBR5 scaffold13	plantarum	whole genome shotgun sequence
LQHC01000026.11matchingAEB72500.1_Lbuc_NRRL	LQHC01000026.1	1matchingAEB72500.1_Lbuc_NRRL	2.6e-125	2.9e-150	likely PVA	2.9e-150	Lactobacillus plantarum strain FBR5 scaffold7	plantarum	whole genome shotgun sequence
LQHC01000026.12matchingADN97280_Lpla_ST-III	LQHC01000026.1	2matchingADN97280_Lpla_ST-III	2.1e-125	1.7e-150	likely PVA	1.7e-150	Lactobacillus plantarum strain FBR5 scaffold7	plantarum	whole genome shotgun sequence
LQHC01000029.11matchingADN99975_Lpla_ST-III	LQHC01000029.1	1matchingADN99975_Lpla_ST-III	9.3e-126	6.6e-146	likely PVA	6.6e-146	Lactobacillus plantarum strain FBR5 scaffold30	plantarum	whole genome shotgun sequence
LQHD01000013.11matchingADN99975_Lpla_ST-III	LQHD01000013.1	1matchingADN99975_Lpla_ST-III	9.3e-126	6.6e-146	likely PVA	6.6e-146	Lactobacillus plantarum strain FBR6 scaffold24	plantarum	whole genome shotgun sequence
LQHD01000014.12matchingADN97280_Lpla_ST-III	LQHD01000014.1	2matchingADN97280_Lpla_ST-III	3.1e-98	1.3e-127	likely PVA	1.3e-127	Lactobacillus plantarum strain FBR6 scaffold27	plantarum	whole genome shotgun sequence
LQHD01000014.13matchingADN99333_Lpla_ST-III	LQHD01000014.1	3matchingADN99333_Lpla_ST-III	2.4e-98	1e-127	likely PVA	1e-127	Lactobacillus plantarum strain FBR6 scaffold27	plantarum	whole genome shotgun sequence
LQHD01000043.13matchingADN97280_Lpla_ST-III	LQHD01000043.1	3matchingADN97280_Lpla_ST-III	1.1e-125	1.9e-150	likely PVA	1.9e-150	Lactobacillus plantarum strain FBR6 scaffold3	plantarum	whole genome shotgun sequence
LQHD01000043.14matchingACL98204_Lsal_JCM1046	LQHD01000043.1	4matchingACL98204_Lsal_JCM1046	2.9e-125	2.1e-149	likely PVA	2.1e-149	Lactobacillus plantarum strain FBR6 scaffold3	plantarum	whole genome shotgun sequence
LSND01000004.11matchingADN99975_Lpla_ST-III	LSND01000004.1	1matchingADN99975_Lpla_ST-III	8.9e-127	9.1e-147	likely PVA	9.1e-147	Lactobacillus plantarum strain UC8491 contig004	plantarum	whole genome shotgun sequence
LSND01000016.11matchingAEB72500.1_Lbuc_NRRL	LSND01000016.1	1matchingAEB72500.1_Lbuc_NRRL	1.5e-119	5.5e-144	likely PVA	5.5e-144	Lactobacillus plantarum strain UC8491 contig016	plantarum	whole genome shotgun sequence
LSND01000016.12matchingADN97280_Lpla_ST-III	LSND01000016.1	2matchingADN97280_Lpla_ST-III	1.2e-119	3.1e-144	likely PVA	3.1e-144	Lactobacillus plantarum strain UC8491 contig016	plantarum	whole genome shotgun sequence
LSND01000027.13matchingADN99333_Lpla_ST-III	LSND01000027.1	3matchingADN99333_Lpla_ST-III	1e-98	3.6e-128	likely PVA	3.6e-128	Lactobacillus plantarum strain UC8491 contig027	plantarum	whole genome shotgun sequence
LSST01000033.12matchingADN97280_Lpla_ST-III	LSST01000033.1	2matchingADN97280_Lpla_ST-III	4e-126	7.6e-151	likely PVA	7.6e-151	Lactobacillus plantarum strain E2C2 NODE_1	plantarum	whole genome shotgun sequence
LSST01000033.13matchingACL98204_Lsal_JCM1046	LSST01000033.1	3matchingACL98204_Lsal_JCM1046	1e-125	8.5e-150	likely PVA	8.5e-150	Lactobacillus plantarum strain E2C2 NODE_1	plantarum	whole genome shotgun sequence
LSST01000077.11matchingADN99333_Lpla_ST-III	LSST01000077.1	1matchingADN99333_Lpla_ST-III	3.5e-99	3e-128	likely PVA	3e-128	Lactobacillus plantarum strain E2C2 NODE_5	plantarum	whole genome shotgun sequence
LSST01000099.11matchingADN99975_Lpla_ST-III	LSST01000099.1	1matchingADN99975_Lpla_ST-III	3.8e-126	8.3e-146	likely PVA	8.3e-146	Lactobacillus plantarum strain E2C2 NODE_7	plantarum	whole genome shotgun sequence
LTAU01000002.11matchingAEB72500.1_Lbuc_NRRL	LTAU01000002.1	1matchingAEB72500.1_Lbuc_NRRL	6.5e-125	1.1e-149	likely PVA	1.1e-149	Lactobacillus plantarum strain Nizo1837 NODE_3	plantarum	whole genome shotgun sequence
LTAU01000002.12matchingADN97280_Lpla_ST-III	LTAU01000002.1	2matchingADN97280_Lpla_ST-III	5.2e-125	5.9e-150	likely PVA	5.9e-150	Lactobacillus plantarum strain Nizo1837 NODE_3	plantarum	whole genome shotgun sequence
LTAU01000029.13matchingADN99333_Lpla_ST-III	LTAU01000029.1	3matchingADN99333_Lpla_ST-III	2e-99	8.1e-127	likely PVA	8.1e-127	Lactobacillus plantarum strain Nizo1837 NODE_37	plantarum	whole genome shotgun sequence
LTAU01000039.13matchingADN99975_Lpla_ST-III	LTAU01000039.1	3matchingADN99975_Lpla_ST-III	9.3e-126	6.6e-146	likely PVA	6.6e-146	Lactobacillus plantarum strain Nizo1837 NODE_52	plantarum	whole genome shotgun sequence
LTCD01000033.12matchingADN97280_Lpla_ST-III	LTCD01000033.1	2matchingADN97280_Lpla_ST-III	4e-126	7.6e-151	likely PVA	7.6e-151	Lactobacillus plantarum strain E2C5 NODE_1	plantarum	whole genome shotgun sequence
LTCD01000033.13matchingACL98204_Lsal_JCM1046	LTCD01000033.1	3matchingACL98204_Lsal_JCM1046	1e-125	8.5e-150	likely PVA	8.5e-150	Lactobacillus plantarum strain E2C5 NODE_1	plantarum	whole genome shotgun sequence
LTCD01000077.11matchingADN99333_Lpla_ST-III	LTCD01000077.1	1matchingADN99333_Lpla_ST-III	3.5e-99	3e-128	likely PVA	3e-128	Lactobacillus plantarum strain E2C5 NODE_5	plantarum	whole genome shotgun sequence
LTCD01000110.13matchingADN99975_Lpla_ST-III	LTCD01000110.1	3matchingADN99975_Lpla_ST-III	3.9e-125	6.1e-145	likely PVA	6.1e-145	Lactobacillus plantarum strain E2C5 NODE_8	plantarum	whole genome shotgun sequence
LUHN01000074.11matchingADN99975_Lpla_ST-III	LUHN01000074.1	1matchingADN99975_Lpla_ST-III	2e-125	7.2e-144	likely PVA	7.2e-144	Lactobacillus plantarum strain MPL16 Contig_219	plantarum	whole genome shotgun sequence
LUHN01000109.13matchingADN99333_Lpla_ST-III	LUHN01000109.1	3matchingADN99333_Lpla_ST-III	9.6e-94	1.2e-118	likely PVA	1.2e-118	Lactobacillus plantarum strain MPL16 Contig_28	plantarum	whole genome shotgun sequence
LUSM01000003.11matchingADN97280_Lpla_ST-III	LUSM01000003.1	1matchingADN97280_Lpla_ST-III	8e-127	8.5e-152	likely PVA	8.5e-152	Lactobacillus plantarum strain NRCC1 contig00003	plantarum	whole genome shotgun sequence
LUSM01000003.12matchingACL98204_Lsal_JCM1046	LUSM01000003.1	2matchingACL98204_Lsal_JCM1046	2.1e-126	9.5e-151	likely PVA	9.5e-151	Lactobacillus plantarum strain NRCC1 contig00003	plantarum	whole genome shotgun sequence
LUSM01000097.13matchingADN99333_Lpla_ST-III	LUSM01000097.1	3matchingADN99333_Lpla_ST-III	2.3e-98	9.7e-128	likely PVA	9.7e-128	Lactobacillus plantarum strain NRCC1 contig00097	plantarum	whole genome shotgun sequence
LUSM01000119.11matchingADN99975_Lpla_ST-III	LUSM01000119.1	1matchingADN99975_Lpla_ST-III	8.9e-127	9.1e-147	likely PVA	9.1e-147	Lactobacillus plantarum strain NRCC1 contig00119	plantarum	whole genome shotgun sequence
LUWA01000030.11matchingADN97280_Lpla_ST-III	LUWA01000030.1	1matchingADN97280_Lpla_ST-III	1.8e-126	1.7e-151	likely PVA	1.7e-151	Lactobacillus plantarum strain Nizo1838 NODE_7	plantarum	whole genome shotgun sequence
LUWA01000030.12matchingACL98204_Lsal_JCM1046	LUWA01000030.1	2matchingACL98204_Lsal_JCM1046	4.6e-126	1.8e-150	likely PVA	1.8e-150	Lactobacillus plantarum strain Nizo1838 NODE_7	plantarum	whole genome shotgun sequence
LUWA01000052.13matchingADN99333_Lpla_ST-III	LUWA01000052.1	3matchingADN99333_Lpla_ST-III	7.1e-98	3.4e-127	likely PVA	3.4e-127	Lactobacillus plantarum strain Nizo1838 NODE_15	plantarum	whole genome shotgun sequence
LUWA01000071.11matchingADN99975_Lpla_ST-III	LUWA01000071.1	1matchingADN99975_Lpla_ST-III	9.3e-126	6.6e-146	likely PVA	6.6e-146	Lactobacillus plantarum strain Nizo1838 NODE_12	plantarum	whole genome shotgun sequence
LUWB01000055.13matchingADN99333_Lpla_ST-III	LUWB01000055.1	3matchingADN99333_Lpla_ST-III	1.4e-97	6.1e-127	likely PVA	6.1e-127	Lactobacillus plantarum strain Nizo1839 NODE_3	plantarum	whole genome shotgun sequence
LUWB01000066.11matchingADN99975_Lpla_ST-III	LUWB01000066.1	1matchingADN99975_Lpla_ST-III	9.3e-126	6.6e-146	likely PVA	6.6e-146	Lactobacillus plantarum strain Nizo1839 NODE_16	plantarum	whole genome shotgun sequence
LUWB01000069.11matchingADN97280_Lpla_ST-III	LUWB01000069.1	1matchingADN97280_Lpla_ST-III	1.1e-126	1.5e-151	likely PVA	1.5e-151	Lactobacillus plantarum strain Nizo1839 NODE_20	plantarum	whole genome shotgun sequence
LUWB01000069.12matchingACL98204_Lsal_JCM1046	LUWB01000069.1	2matchingACL98204_Lsal_JCM1046	2.8e-126	1.7e-150	likely PVA	1.7e-150	Lactobacillus plantarum strain Nizo1839 NODE_20	plantarum	whole genome shotgun sequence
LUWC01000016.11matchingADN99975_Lpla_ST-III	LUWC01000016.1	1matchingADN99975_Lpla_ST-III	5.3e-125	3e-145	likely PVA	3e-145	Lactobacillus plantarum strain Nizo1840 NODE_17	plantarum	whole genome shotgun sequence
LUWC01000130.11matchingAEB72500.1_Lbuc_NRRL	LUWC01000130.1	1matchingAEB72500.1_Lbuc_NRRL	3.3e-125	6.8e-150	likely PVA	6.8e-150	Lactobacillus plantarum strain Nizo1840 NODE_25	plantarum	whole genome shotgun sequence
LUWC01000130.12matchingADN97280_Lpla_ST-III	LUWC01000130.1	2matchingADN97280_Lpla_ST-III	2.7e-125	3.9e-150	likely PVA	3.9e-150	Lactobacillus plantarum strain Nizo1840 NODE_25	plantarum	whole genome shotgun sequence
LUWC01000139.11matchingADN99333_Lpla_ST-III	LUWC01000139.1	1matchingADN99333_Lpla_ST-III	8.6e-99	6.7e-128	likely PVA	6.7e-128	Lactobacillus plantarum strain Nizo1840 NODE_13	plantarum	whole genome shotgun sequence
LUWD01000013.11matchingAEB72500.1_Lbuc_NRRL	LUWD01000013.1	1matchingAEB72500.1_Lbuc_NRRL	2.6e-125	2.9e-150	likely PVA	2.9e-150	Lactobacillus plantarum strain Nizo2029 NODE_7	plantarum	whole genome shotgun sequence
LUWD01000013.12matchingADN97280_Lpla_ST-III	LUWD01000013.1	2matchingADN97280_Lpla_ST-III	2.1e-125	1.7e-150	likely PVA	1.7e-150	Lactobacillus plantarum strain Nizo2029 NODE_7	plantarum	whole genome shotgun sequence
LUWD01000051.13matchingADN99333_Lpla_ST-III	LUWD01000051.1	3matchingADN99333_Lpla_ST-III	1e-98	3.6e-128	likely PVA	3.6e-128	Lactobacillus plantarum strain Nizo2029 NODE_37	plantarum	whole genome shotgun sequence
LUWD01000080.11matchingADN99975_Lpla_ST-III	LUWD01000080.1	1matchingADN99975_Lpla_ST-III	8.9e-126	7.2e-146	likely PVA	7.2e-146	Lactobacillus plantarum strain Nizo2029 NODE_32	plantarum	whole genome shotgun sequence
LUWE01000014.11matchingADN97280_Lpla_ST-III	LUWE01000014.1	1matchingADN97280_Lpla_ST-III	1.8e-126	1.7e-151	likely PVA	1.7e-151	Lactobacillus plantarum strain Nizo2256 NODE_8	plantarum	whole genome shotgun sequence
LUWE01000014.12matchingACL98204_Lsal_JCM1046	LUWE01000014.1	2matchingACL98204_Lsal_JCM1046	4.6e-126	1.8e-150	likely PVA	1.8e-150	Lactobacillus plantarum strain Nizo2256 NODE_8	plantarum	whole genome shotgun sequence
LUWE01000020.11matchingADN99333_Lpla_ST-III	LUWE01000020.1	1matchingADN99333_Lpla_ST-III	4.4e-99	3.8e-128	likely PVA	3.8e-128	Lactobacillus plantarum strain Nizo2256 NODE_15	plantarum	whole genome shotgun sequence
LUWE01000037.11matchingADN99975_Lpla_ST-III	LUWE01000037.1	1matchingADN99975_Lpla_ST-III	9.3e-126	6.6e-146	likely PVA	6.6e-146	Lactobacillus plantarum strain Nizo2256 NODE_12	plantarum	whole genome shotgun sequence
LUWF01000026.11matchingADN99975_Lpla_ST-III	LUWF01000026.1	1matchingADN99975_Lpla_ST-III	9.3e-126	6.6e-146	likely PVA	6.6e-146	Lactobacillus plantarum strain Nizo2257 NODE_7	plantarum	whole genome shotgun sequence
LUWF01000038.11matchingAEB72500.1_Lbuc_NRRL	LUWF01000038.1	1matchingAEB72500.1_Lbuc_NRRL	5e-125	4.4e-150	likely PVA	4.4e-150	Lactobacillus plantarum strain Nizo2257 NODE_5	plantarum	whole genome shotgun sequence
LUWF01000038.12matchingADN97280_Lpla_ST-III	LUWF01000038.1	2matchingADN97280_Lpla_ST-III	4e-125	2.5e-150	likely PVA	2.5e-150	Lactobacillus plantarum strain Nizo2257 NODE_5	plantarum	whole genome shotgun sequence
LUWF01000085.11matchingADN99333_Lpla_ST-III	LUWF01000085.1	1matchingADN99333_Lpla_ST-III	4.4e-99	3.8e-128	likely PVA	3.8e-128	Lactobacillus plantarum strain Nizo2257 NODE_1	plantarum	whole genome shotgun sequence
LUWG01000054.11matchingADN99975_Lpla_ST-III	LUWG01000054.1	1matchingADN99975_Lpla_ST-III	9.3e-126	6.6e-146	likely PVA	6.6e-146	Lactobacillus plantarum strain Nizo2258 NODE_7	plantarum	whole genome shotgun sequence
LUWG01000055.11matchingADN99333_Lpla_ST-III	LUWG01000055.1	1matchingADN99333_Lpla_ST-III	4.4e-99	3.8e-128	likely PVA	3.8e-128	Lactobacillus plantarum strain Nizo2258 NODE_1	plantarum	whole genome shotgun sequence
LUWG01000065.11matchingAEB72500.1_Lbuc_NRRL	LUWG01000065.1	1matchingAEB72500.1_Lbuc_NRRL	5e-125	4.4e-150	likely PVA	4.4e-150	Lactobacillus plantarum strain Nizo2258 NODE_5	plantarum	whole genome shotgun sequence
LUWG01000065.12matchingADN97280_Lpla_ST-III	LUWG01000065.1	2matchingADN97280_Lpla_ST-III	4e-125	2.5e-150	likely PVA	2.5e-150	Lactobacillus plantarum strain Nizo2258 NODE_5	plantarum	whole genome shotgun sequence
LUWH01000043.11matchingAEB72500.1_Lbuc_NRRL	LUWH01000043.1	1matchingAEB72500.1_Lbuc_NRRL	4.2e-125	5.6e-150	likely PVA	5.6e-150	Lactobacillus plantarum strain Nizo2259 NODE_4	plantarum	whole genome shotgun sequence
LUWH01000043.12matchingADN97280_Lpla_ST-III	LUWH01000043.1	2matchingADN97280_Lpla_ST-III	3.4e-125	3.1e-150	likely PVA	3.1e-150	Lactobacillus plantarum strain Nizo2259 NODE_4	plantarum	whole genome shotgun sequence
LUWH01000064.11matchingADN99975_Lpla_ST-III	LUWH01000064.1	1matchingADN99975_Lpla_ST-III	8.9e-127	9.1e-147	likely PVA	9.1e-147	Lactobacillus plantarum strain Nizo2259 NODE_12	plantarum	whole genome shotgun sequence
LUWH01000067.13matchingADN99333_Lpla_ST-III	LUWH01000067.1	3matchingADN99333_Lpla_ST-III	4e-99	1.4e-127	likely PVA	1.4e-127	Lactobacillus plantarum strain Nizo2259 NODE_2	plantarum	whole genome shotgun sequence
LUWI01000005.11matchingADN97280_Lpla_ST-III	LUWI01000005.1	1matchingADN97280_Lpla_ST-III	2.3e-126	3e-151	likely PVA	3e-151	Lactobacillus plantarum strain Nizo2260 NODE_3	plantarum	whole genome shotgun sequence
LUWI01000005.12matchingACL98204_Lsal_JCM1046	LUWI01000005.1	2matchingACL98204_Lsal_JCM1046	5.9e-126	3.4e-150	likely PVA	3.4e-150	Lactobacillus plantarum strain Nizo2260 NODE_3	plantarum	whole genome shotgun sequence
LUWI01000030.13matchingADN99333_Lpla_ST-III	LUWI01000030.1	3matchingADN99333_Lpla_ST-III	2e-99	8.1e-127	likely PVA	8.1e-127	Lactobacillus plantarum strain Nizo2260 NODE_5	plantarum	whole genome shotgun sequence
LUWI01000035.13matchingADN99975_Lpla_ST-III	LUWI01000035.1	3matchingADN99975_Lpla_ST-III	9.3e-126	6.6e-146	likely PVA	6.6e-146	Lactobacillus plantarum strain Nizo2260 NODE_6	plantarum	whole genome shotgun sequence
LUWJ01000015.13matchingADN99975_Lpla_ST-III	LUWJ01000015.1	3matchingADN99975_Lpla_ST-III	9.3e-126	6.6e-146	likely PVA	6.6e-146	Lactobacillus plantarum strain Nizo2262 NODE_6	plantarum	whole genome shotgun sequence
LUWJ01000022.11matchingAEB72500.1_Lbuc_NRRL	LUWJ01000022.1	1matchingAEB72500.1_Lbuc_NRRL	1.1e-124	2.7e-149	likely PVA	2.7e-149	Lactobacillus plantarum strain Nizo2262 NODE_1	plantarum	whole genome shotgun sequence
LUWJ01000022.12matchingADN97280_Lpla_ST-III	LUWJ01000022.1	2matchingADN97280_Lpla_ST-III	9.1e-125	1.5e-149	likely PVA	1.5e-149	Lactobacillus plantarum strain Nizo2262 NODE_1	plantarum	whole genome shotgun sequence
LUWJ01000030.13matchingADN99333_Lpla_ST-III	LUWJ01000030.1	3matchingADN99333_Lpla_ST-III	4e-99	1.4e-127	likely PVA	1.4e-127	Lactobacillus plantarum strain Nizo2262 NODE_3	plantarum	whole genome shotgun sequence
LUWK01000005.11matchingADN99333_Lpla_ST-III	LUWK01000005.1	1matchingADN99333_Lpla_ST-III	4.4e-99	3.8e-128	likely PVA	3.8e-128	Lactobacillus plantarum strain Nizo2263 NODE_7	plantarum	whole genome shotgun sequence
LUWK01000006.11matchingADN99975_Lpla_ST-III	LUWK01000006.1	1matchingADN99975_Lpla_ST-III	8.9e-127	9.1e-147	likely PVA	9.1e-147	Lactobacillus plantarum strain Nizo2263 NODE_2	plantarum	whole genome shotgun sequence
LUWK01000027.11matchingAEB72500.1_Lbuc_NRRL	LUWK01000027.1	1matchingAEB72500.1_Lbuc_NRRL	6.5e-121	3.2e-146	likely PVA	3.2e-146	Lactobacillus plantarum strain Nizo2263 NODE_12	plantarum	whole genome shotgun sequence
LUWK01000027.12matchingADN97280_Lpla_ST-III	LUWK01000027.1	2matchingADN97280_Lpla_ST-III	5.3e-121	1.8e-146	likely PVA	1.8e-146	Lactobacillus plantarum strain Nizo2263 NODE_12	plantarum	whole genome shotgun sequence
LUWL01000004.11matchingADN97280_Lpla_ST-III	LUWL01000004.1	1matchingADN97280_Lpla_ST-III	4.4e-125	3.2e-150	likely PVA	3.2e-150	Lactobacillus plantarum strain Nizo2264 NODE_12	plantarum	whole genome shotgun sequence
LUWL01000004.12matchingACL98204_Lsal_JCM1046	LUWL01000004.1	2matchingACL98204_Lsal_JCM1046	1.1e-124	3.6e-149	likely PVA	3.6e-149	Lactobacillus plantarum strain Nizo2264 NODE_12	plantarum	whole genome shotgun sequence
LUWL01000010.13matchingADN99333_Lpla_ST-III	LUWL01000010.1	3matchingADN99333_Lpla_ST-III	1.4e-97	6.1e-127	likely PVA	6.1e-127	Lactobacillus plantarum strain Nizo2264 NODE_5	plantarum	whole genome shotgun sequence
LUWL01000018.13matchingADN99975_Lpla_ST-III	LUWL01000018.1	3matchingADN99975_Lpla_ST-III	9.3e-126	6.6e-146	likely PVA	6.6e-146	Lactobacillus plantarum strain Nizo2264 NODE_3	plantarum	whole genome shotgun sequence
LUWM01000056.11matchingADN97280_Lpla_ST-III	LUWM01000056.1	1matchingADN97280_Lpla_ST-III	9.2e-127	8.5e-152	likely PVA	8.5e-152	Lactobacillus plantarum strain Nizo2457 NODE_3	plantarum	whole genome shotgun sequence
LUWM01000056.12matchingACL98204_Lsal_JCM1046	LUWM01000056.1	2matchingACL98204_Lsal_JCM1046	2.4e-126	9.4e-151	likely PVA	9.4e-151	Lactobacillus plantarum strain Nizo2457 NODE_3	plantarum	whole genome shotgun sequence
LUWM01000062.11matchingADN99975_Lpla_ST-III	LUWM01000062.1	1matchingADN99975_Lpla_ST-III	8.9e-127	9.1e-147	likely PVA	9.1e-147	Lactobacillus plantarum strain Nizo2457 NODE_27	plantarum	whole genome shotgun sequence
LUWM01000070.11matchingADN99333_Lpla_ST-III	LUWM01000070.1	1matchingADN99333_Lpla_ST-III	1.3e-100	9.1e-128	likely PVA	9.1e-128	Lactobacillus plantarum strain Nizo2457 NODE_5	plantarum	whole genome shotgun sequence
LUWN01000067.11matchingADN99975_Lpla_ST-III	LUWN01000067.1	1matchingADN99975_Lpla_ST-III	8.9e-127	9.1e-147	likely PVA	9.1e-147	Lactobacillus plantarum strain CNW10 NODE_70	plantarum	whole genome shotgun sequence
LUWN01000071.11matchingADN99333_Lpla_ST-III	LUWN01000071.1	1matchingADN99333_Lpla_ST-III	6.5e-100	4e-129	likely PVA	4e-129	Lactobacillus plantarum strain CNW10 NODE_74	plantarum	whole genome shotgun sequence
LUWN01000081.11matchingADN97280_Lpla_ST-III	LUWN01000081.1	1matchingADN97280_Lpla_ST-III	4e-126	7.6e-151	likely PVA	7.6e-151	Lactobacillus plantarum strain CNW10 NODE_86	plantarum	whole genome shotgun sequence
LUWN01000081.12matchingACL98204_Lsal_JCM1046	LUWN01000081.1	2matchingACL98204_Lsal_JCM1046	1e-125	8.5e-150	likely PVA	8.5e-150	Lactobacillus plantarum strain CNW10 NODE_86	plantarum	whole genome shotgun sequence
LUWO01000001.11matchingADN99975_Lpla_ST-III	LUWO01000001.1	1matchingADN99975_Lpla_ST-III	8.9e-127	9.1e-147	likely PVA	9.1e-147	Lactobacillus plantarum strain Nizo2484 NODE_2	plantarum	whole genome shotgun sequence
LUWO01000010.11matchingAEB72500.1_Lbuc_NRRL	LUWO01000010.1	1matchingAEB72500.1_Lbuc_NRRL	2.2e-125	2.9e-150	likely PVA	2.9e-150	Lactobacillus plantarum strain Nizo2484 NODE_4	plantarum	whole genome shotgun sequence
LUWO01000010.12matchingADN97280_Lpla_ST-III	LUWO01000010.1	2matchingADN97280_Lpla_ST-III	1.8e-125	1.7e-150	likely PVA	1.7e-150	Lactobacillus plantarum strain Nizo2484 NODE_4	plantarum	whole genome shotgun sequence
LUWO01000054.11matchingADN99333_Lpla_ST-III	LUWO01000054.1	1matchingADN99333_Lpla_ST-III	1.5e-99	1.2e-128	likely PVA	1.2e-128	Lactobacillus plantarum strain Nizo2484 NODE_7	plantarum	whole genome shotgun sequence
LUWP01000036.11matchingADN99975_Lpla_ST-III	LUWP01000036.1	1matchingADN99975_Lpla_ST-III	8.9e-127	9.1e-147	likely PVA	9.1e-147	Lactobacillus plantarum strain Nizo2485 NODE_2	plantarum	whole genome shotgun sequence
LUWP01000043.11matchingAEB72500.1_Lbuc_NRRL	LUWP01000043.1	1matchingAEB72500.1_Lbuc_NRRL	2.2e-125	2.9e-150	likely PVA	2.9e-150	Lactobacillus plantarum strain Nizo2485 NODE_4	plantarum	whole genome shotgun sequence
LUWP01000043.12matchingADN97280_Lpla_ST-III	LUWP01000043.1	2matchingADN97280_Lpla_ST-III	1.8e-125	1.7e-150	likely PVA	1.7e-150	Lactobacillus plantarum strain Nizo2485 NODE_4	plantarum	whole genome shotgun sequence
LUWP01000044.11matchingADN99333_Lpla_ST-III	LUWP01000044.1	1matchingADN99333_Lpla_ST-III	1.5e-99	1.2e-128	likely PVA	1.2e-128	Lactobacillus plantarum strain Nizo2485 NODE_7	plantarum	whole genome shotgun sequence
LUWQ01000042.11matchingADN97280_Lpla_ST-III	LUWQ01000042.1	1matchingADN97280_Lpla_ST-III	9.2e-127	8.5e-152	likely PVA	8.5e-152	Lactobacillus plantarum strain Nizo2494 NODE_2	plantarum	whole genome shotgun sequence
LUWQ01000042.12matchingACL98204_Lsal_JCM1046	LUWQ01000042.1	2matchingACL98204_Lsal_JCM1046	2.4e-126	9.4e-151	likely PVA	9.4e-151	Lactobacillus plantarum strain Nizo2494 NODE_2	plantarum	whole genome shotgun sequence
LUWQ01000052.11matchingADN99975_Lpla_ST-III	LUWQ01000052.1	1matchingADN99975_Lpla_ST-III	8.9e-127	9.1e-147	likely PVA	9.1e-147	Lactobacillus plantarum strain Nizo2494 NODE_26	plantarum	whole genome shotgun sequence
LUWQ01000055.11matchingADN99333_Lpla_ST-III	LUWQ01000055.1	1matchingADN99333_Lpla_ST-III	1.3e-100	9.1e-128	likely PVA	9.1e-128	Lactobacillus plantarum strain Nizo2494 NODE_5	plantarum	whole genome shotgun sequence
LUWR01000002.11matchingAEB72500.1_Lbuc_NRRL	LUWR01000002.1	1matchingAEB72500.1_Lbuc_NRRL	2.6e-125	2.9e-150	likely PVA	2.9e-150	Lactobacillus plantarum strain Nizo2535 NODE_1	plantarum	whole genome shotgun sequence
LUWR01000002.12matchingADN97280_Lpla_ST-III	LUWR01000002.1	2matchingADN97280_Lpla_ST-III	2.1e-125	1.7e-150	likely PVA	1.7e-150	Lactobacillus plantarum strain Nizo2535 NODE_1	plantarum	whole genome shotgun sequence
LUWR01000015.11matchingADN99975_Lpla_ST-III	LUWR01000015.1	1matchingADN99975_Lpla_ST-III	8.9e-127	9.1e-147	likely PVA	9.1e-147	Lactobacillus plantarum strain Nizo2535 NODE_4	plantarum	whole genome shotgun sequence
LUWR01000053.11matchingADN99333_Lpla_ST-III	LUWR01000053.1	1matchingADN99333_Lpla_ST-III	3.1e-99	4.5e-128	likely PVA	4.5e-128	Lactobacillus plantarum strain Nizo2535 NODE_2	plantarum	whole genome shotgun sequence
LUWS01000009.11matchingADN99333_Lpla_ST-III	LUWS01000009.1	1matchingADN99333_Lpla_ST-III	6.1e-99	4.7e-128	likely PVA	4.7e-128	Lactobacillus plantarum strain Nizo2726 NODE_3	plantarum	whole genome shotgun sequence
LUWS01000022.11matchingADN99975_Lpla_ST-III	LUWS01000022.1	1matchingADN99975_Lpla_ST-III	2.6e-125	1e-144	likely PVA	1e-144	Lactobacillus plantarum strain Nizo2726 NODE_5	plantarum	whole genome shotgun sequence
LUWS01000024.11matchingADN97280_Lpla_ST-III	LUWS01000024.1	1matchingADN97280_Lpla_ST-III	8e-127	8.5e-152	likely PVA	8.5e-152	Lactobacillus plantarum strain Nizo2726 NODE_2	plantarum	whole genome shotgun sequence
LUWS01000024.12matchingACL98204_Lsal_JCM1046	LUWS01000024.1	2matchingACL98204_Lsal_JCM1046	2.1e-126	9.5e-151	likely PVA	9.5e-151	Lactobacillus plantarum strain Nizo2726 NODE_2	plantarum	whole genome shotgun sequence
LUWT01000004.13matchingADN99975_Lpla_ST-III	LUWT01000004.1	3matchingADN99975_Lpla_ST-III	9.3e-126	6.6e-146	likely PVA	6.6e-146	Lactobacillus plantarum strain Nizo2741 NODE_5	plantarum	whole genome shotgun sequence
LUWT01000007.11matchingAEB72500.1_Lbuc_NRRL	LUWT01000007.1	1matchingAEB72500.1_Lbuc_NRRL	1.1e-124	2.7e-149	likely PVA	2.7e-149	Lactobacillus plantarum strain Nizo2741 NODE_3	plantarum	whole genome shotgun sequence
LUWT01000007.12matchingADN97280_Lpla_ST-III	LUWT01000007.1	2matchingADN97280_Lpla_ST-III	9.1e-125	1.5e-149	likely PVA	1.5e-149	Lactobacillus plantarum strain Nizo2741 NODE_3	plantarum	whole genome shotgun sequence
LUWT01000012.13matchingADN99333_Lpla_ST-III	LUWT01000012.1	3matchingADN99333_Lpla_ST-III	1e-98	3.6e-128	likely PVA	3.6e-128	Lactobacillus plantarum strain Nizo2741 NODE_4	plantarum	whole genome shotgun sequence
LUWU01000018.11matchingADN99333_Lpla_ST-III	LUWU01000018.1	1matchingADN99333_Lpla_ST-III	4.4e-99	3.8e-128	likely PVA	3.8e-128	Lactobacillus plantarum strain Nizo2753 NODE_9	plantarum	whole genome shotgun sequence
LUWU01000031.11matchingADN99975_Lpla_ST-III	LUWU01000031.1	1matchingADN99975_Lpla_ST-III	8.9e-127	9.1e-147	likely PVA	9.1e-147	Lactobacillus plantarum strain Nizo2753 NODE_8	plantarum	whole genome shotgun sequence
LUWU01000047.11matchingADN97280_Lpla_ST-III	LUWU01000047.1	1matchingADN97280_Lpla_ST-III	5.9e-127	4.6e-152	likely PVA	4.6e-152	Lactobacillus plantarum strain Nizo2753 NODE_3	plantarum	whole genome shotgun sequence
LUWU01000047.12matchingACL98204_Lsal_JCM1046	LUWU01000047.1	2matchingACL98204_Lsal_JCM1046	1.5e-126	5.1e-151	likely PVA	5.1e-151	Lactobacillus plantarum strain Nizo2753 NODE_3	plantarum	whole genome shotgun sequence
LUWV01000022.11matchingADN99975_Lpla_ST-III	LUWV01000022.1	1matchingADN99975_Lpla_ST-III	9.3e-126	6.6e-146	likely PVA	6.6e-146	Lactobacillus plantarum strain Nizo2757 NODE_32	plantarum	whole genome shotgun sequence
LUWV01000123.13matchingADN99333_Lpla_ST-III	LUWV01000123.1	3matchingADN99333_Lpla_ST-III	7.1e-98	3.4e-127	likely PVA	3.4e-127	Lactobacillus plantarum strain Nizo2757 NODE_17	plantarum	whole genome shotgun sequence
LUWV01000124.11matchingADN97280_Lpla_ST-III	LUWV01000124.1	1matchingADN97280_Lpla_ST-III	1.1e-126	7.8e-152	likely PVA	7.8e-152	Lactobacillus plantarum strain Nizo2757 NODE_11	plantarum	whole genome shotgun sequence
LUWV01000124.12matchingACL98204_Lsal_JCM1046	LUWV01000124.1	2matchingACL98204_Lsal_JCM1046	2.7e-126	8.7e-151	likely PVA	8.7e-151	Lactobacillus plantarum strain Nizo2757 NODE_11	plantarum	whole genome shotgun sequence
LUWW01000017.13matchingADN99333_Lpla_ST-III	LUWW01000017.1	3matchingADN99333_Lpla_ST-III	7.1e-98	3.4e-127	likely PVA	3.4e-127	Lactobacillus plantarum strain Nizo2766 NODE_8	plantarum	whole genome shotgun sequence
LUWW01000065.11matchingADN99975_Lpla_ST-III	LUWW01000065.1	1matchingADN99975_Lpla_ST-III	9.3e-126	6.6e-146	likely PVA	6.6e-146	Lactobacillus plantarum strain Nizo2766 NODE_30	plantarum	whole genome shotgun sequence
LUWW01000074.11matchingADN97280_Lpla_ST-III	LUWW01000074.1	1matchingADN97280_Lpla_ST-III	1.1e-126	7.8e-152	likely PVA	7.8e-152	Lactobacillus plantarum strain Nizo2766 NODE_16	plantarum	whole genome shotgun sequence
LUWW01000074.12matchingACL98204_Lsal_JCM1046	LUWW01000074.1	2matchingACL98204_Lsal_JCM1046	2.7e-126	8.7e-151	likely PVA	8.7e-151	Lactobacillus plantarum strain Nizo2766 NODE_16	plantarum	whole genome shotgun sequence
LUWX01000050.11matchingADN97280_Lpla_ST-III	LUWX01000050.1	1matchingADN97280_Lpla_ST-III	5.9e-127	4.6e-152	likely PVA	4.6e-152	Lactobacillus plantarum strain Nizo2776 NODE_3	plantarum	whole genome shotgun sequence
LUWX01000050.12matchingACL98204_Lsal_JCM1046	LUWX01000050.1	2matchingACL98204_Lsal_JCM1046	1.5e-126	5.1e-151	likely PVA	5.1e-151	Lactobacillus plantarum strain Nizo2776 NODE_3	plantarum	whole genome shotgun sequence
LUWX01000113.13matchingADN99333_Lpla_ST-III	LUWX01000113.1	3matchingADN99333_Lpla_ST-III	6.4e-98	1e-126	likely PVA	1e-126	Lactobacillus plantarum strain Nizo2776 NODE_56	plantarum	whole genome shotgun sequence
LUWX01000148.11matchingADN99975_Lpla_ST-III	LUWX01000148.1	1matchingADN99975_Lpla_ST-III	8.9e-127	9.1e-147	likely PVA	9.1e-147	Lactobacillus plantarum strain Nizo2776 NODE_55	plantarum	whole genome shotgun sequence
LUWY01000006.13matchingADN99333_Lpla_ST-III	LUWY01000006.1	3matchingADN99333_Lpla_ST-III	5e-98	4e-127	likely PVA	4e-127	Lactobacillus plantarum strain Nizo2801 NODE_3	plantarum	whole genome shotgun sequence
LUWY01000028.11matchingADN99975_Lpla_ST-III	LUWY01000028.1	1matchingADN99975_Lpla_ST-III	9.3e-126	6.6e-146	likely PVA	6.6e-146	Lactobacillus plantarum strain Nizo2801 NODE_23	plantarum	whole genome shotgun sequence
LUWY01000059.11matchingAEB72500.1_Lbuc_NRRL	LUWY01000059.1	1matchingAEB72500.1_Lbuc_NRRL	1.1e-124	2.7e-149	likely PVA	2.7e-149	Lactobacillus plantarum strain Nizo2801 NODE_2	plantarum	whole genome shotgun sequence
LUWY01000059.12matchingADN97280_Lpla_ST-III	LUWY01000059.1	2matchingADN97280_Lpla_ST-III	9.1e-125	1.5e-149	likely PVA	1.5e-149	Lactobacillus plantarum strain Nizo2801 NODE_2	plantarum	whole genome shotgun sequence
LUWZ01000015.11matchingADN99975_Lpla_ST-III	LUWZ01000015.1	1matchingADN99975_Lpla_ST-III	9.3e-126	6.6e-146	likely PVA	6.6e-146	Lactobacillus plantarum strain Nizo2802 NODE_11	plantarum	whole genome shotgun sequence
LUWZ01000061.11matchingADN97280_Lpla_ST-III	LUWZ01000061.1	1matchingADN97280_Lpla_ST-III	6.8e-127	4.5e-152	likely PVA	4.5e-152	Lactobacillus plantarum strain Nizo2802 NODE_3	plantarum	whole genome shotgun sequence
LUWZ01000061.12matchingACL98204_Lsal_JCM1046	LUWZ01000061.1	2matchingACL98204_Lsal_JCM1046	1.7e-126	5.1e-151	likely PVA	5.1e-151	Lactobacillus plantarum strain Nizo2802 NODE_3	plantarum	whole genome shotgun sequence
LUWZ01000066.11matchingADN99333_Lpla_ST-III	LUWZ01000066.1	1matchingADN99333_Lpla_ST-III	2.1e-98	1.4e-127	likely PVA	1.4e-127	Lactobacillus plantarum strain Nizo2802 NODE_13	plantarum	whole genome shotgun sequence
LUXA01000005.13matchingADN99975_Lpla_ST-III	LUXA01000005.1	3matchingADN99975_Lpla_ST-III	9.3e-126	6.6e-146	likely PVA	6.6e-146	Lactobacillus plantarum strain Nizo2806 NODE_7	plantarum	whole genome shotgun sequence
LUXA01000024.11matchingADN99333_Lpla_ST-III	LUXA01000024.1	1matchingADN99333_Lpla_ST-III	6.5e-100	4e-129	likely PVA	4e-129	Lactobacillus plantarum strain Nizo2806 NODE_4	plantarum	whole genome shotgun sequence
LUXA01000036.11matchingAEB72500.1_Lbuc_NRRL	LUXA01000036.1	1matchingAEB72500.1_Lbuc_NRRL	1.5e-119	5.5e-144	likely PVA	5.5e-144	Lactobacillus plantarum strain Nizo2806 NODE_9	plantarum	whole genome shotgun sequence
LUXA01000036.12matchingADN97280_Lpla_ST-III	LUXA01000036.1	2matchingADN97280_Lpla_ST-III	1.2e-119	3.1e-144	likely PVA	3.1e-144	Lactobacillus plantarum strain Nizo2806 NODE_9	plantarum	whole genome shotgun sequence
LUXB01000056.13matchingADN99333_Lpla_ST-III	LUXB01000056.1	3matchingADN99333_Lpla_ST-III	1e-98	3.6e-128	likely PVA	3.6e-128	Lactobacillus plantarum strain Nizo2814 NODE_2	plantarum	whole genome shotgun sequence
LUXB01000072.13matchingADN99975_Lpla_ST-III	LUXB01000072.1	3matchingADN99975_Lpla_ST-III	7.8e-126	8.8e-146	likely PVA	8.8e-146	Lactobacillus plantarum strain Nizo2814 NODE_4	plantarum	whole genome shotgun sequence
LUXB01000083.11matchingADN97280_Lpla_ST-III	LUXB01000083.1	1matchingADN97280_Lpla_ST-III	9.2e-127	8.5e-152	likely PVA	8.5e-152	Lactobacillus plantarum strain Nizo2814 NODE_7	plantarum	whole genome shotgun sequence
LUXB01000083.12matchingACL98204_Lsal_JCM1046	LUXB01000083.1	2matchingACL98204_Lsal_JCM1046	2.4e-126	9.4e-151	likely PVA	9.4e-151	Lactobacillus plantarum strain Nizo2814 NODE_7	plantarum	whole genome shotgun sequence
LUXC01000004.11matchingADN99333_Lpla_ST-III	LUXC01000004.1	1matchingADN99333_Lpla_ST-III	6.1e-99	4.7e-128	likely PVA	4.7e-128	Lactobacillus plantarum strain Nizo2830 NODE_2	plantarum	whole genome shotgun sequence
LUXC01000012.11matchingADN99975_Lpla_ST-III	LUXC01000012.1	1matchingADN99975_Lpla_ST-III	2.6e-125	1e-144	likely PVA	1e-144	Lactobacillus plantarum strain Nizo2830 NODE_4	plantarum	whole genome shotgun sequence
LUXC01000025.11matchingADN97280_Lpla_ST-III	LUXC01000025.1	1matchingADN97280_Lpla_ST-III	8e-127	8.5e-152	likely PVA	8.5e-152	Lactobacillus plantarum strain Nizo2830 NODE_5	plantarum	whole genome shotgun sequence
LUXC01000025.12matchingACL98204_Lsal_JCM1046	LUXC01000025.1	2matchingACL98204_Lsal_JCM1046	2.1e-126	9.5e-151	likely PVA	9.5e-151	Lactobacillus plantarum strain Nizo2830 NODE_5	plantarum	whole genome shotgun sequence
LUXD01000001.11matchingADN97280_Lpla_ST-III	LUXD01000001.1	1matchingADN97280_Lpla_ST-III	8e-127	8.5e-152	likely PVA	8.5e-152	Lactobacillus plantarum strain Nizo2831 NODE_5	plantarum	whole genome shotgun sequence
LUXD01000001.12matchingACL98204_Lsal_JCM1046	LUXD01000001.1	2matchingACL98204_Lsal_JCM1046	2.1e-126	9.5e-151	likely PVA	9.5e-151	Lactobacillus plantarum strain Nizo2831 NODE_5	plantarum	whole genome shotgun sequence
LUXD01000014.11matchingADN99975_Lpla_ST-III	LUXD01000014.1	1matchingADN99975_Lpla_ST-III	2.6e-125	1e-144	likely PVA	1e-144	Lactobacillus plantarum strain Nizo2831 NODE_4	plantarum	whole genome shotgun sequence
LUXD01000030.11matchingADN99333_Lpla_ST-III	LUXD01000030.1	1matchingADN99333_Lpla_ST-III	6.1e-99	4.7e-128	likely PVA	4.7e-128	Lactobacillus plantarum strain Nizo2831 NODE_2	plantarum	whole genome shotgun sequence
LUXE01000016.11matchingAEB72500.1_Lbuc_NRRL	LUXE01000016.1	1matchingAEB72500.1_Lbuc_NRRL	1.1e-124	2.7e-149	likely PVA	2.7e-149	Lactobacillus plantarum strain Nizo2855 NODE_4	plantarum	whole genome shotgun sequence
LUXE01000016.12matchingADN97280_Lpla_ST-III	LUXE01000016.1	2matchingADN97280_Lpla_ST-III	9.1e-125	1.5e-149	likely PVA	1.5e-149	Lactobacillus plantarum strain Nizo2855 NODE_4	plantarum	whole genome shotgun sequence
LUXE01000023.13matchingADN99975_Lpla_ST-III	LUXE01000023.1	3matchingADN99975_Lpla_ST-III	6e-124	9.6e-145	likely PVA	9.6e-145	Lactobacillus plantarum strain Nizo2855 NODE_7	plantarum	whole genome shotgun sequence
LUXE01000033.11matchingADN99333_Lpla_ST-III	LUXE01000033.1	1matchingADN99333_Lpla_ST-III	6.5e-100	4e-129	likely PVA	4e-129	Lactobacillus plantarum strain Nizo2855 NODE_5	plantarum	whole genome shotgun sequence
LUXF01000020.11matchingADN99333_Lpla_ST-III	LUXF01000020.1	1matchingADN99333_Lpla_ST-III	1.3e-99	1.5e-128	likely PVA	1.5e-128	Lactobacillus plantarum strain Nizo2889 NODE_6	plantarum	whole genome shotgun sequence
LUXF01000058.11matchingADN97280_Lpla_ST-III	LUXF01000058.1	1matchingADN97280_Lpla_ST-III	4e-126	7.6e-151	likely PVA	7.6e-151	Lactobacillus plantarum strain Nizo2889 NODE_1	plantarum	whole genome shotgun sequence
LUXF01000058.12matchingACL98204_Lsal_JCM1046	LUXF01000058.1	2matchingACL98204_Lsal_JCM1046	1e-125	8.5e-150	likely PVA	8.5e-150	Lactobacillus plantarum strain Nizo2889 NODE_1	plantarum	whole genome shotgun sequence
LUXF01000061.11matchingADN99975_Lpla_ST-III	LUXF01000061.1	1matchingADN99975_Lpla_ST-III	9.3e-126	6.6e-146	likely PVA	6.6e-146	Lactobacillus plantarum strain Nizo2889 NODE_8	plantarum	whole genome shotgun sequence
LUXG01000005.11matchingADN99333_Lpla_ST-III	LUXG01000005.1	1matchingADN99333_Lpla_ST-III	3.1e-99	4.5e-128	likely PVA	4.5e-128	Lactobacillus plantarum strain Nizo2891 NODE_2	plantarum	whole genome shotgun sequence
LUXG01000012.11matchingADN99975_Lpla_ST-III	LUXG01000012.1	1matchingADN99975_Lpla_ST-III	8.9e-127	9.1e-147	likely PVA	9.1e-147	Lactobacillus plantarum strain Nizo2891 NODE_4	plantarum	whole genome shotgun sequence
LUXG01000057.11matchingAEB72500.1_Lbuc_NRRL	LUXG01000057.1	1matchingAEB72500.1_Lbuc_NRRL	2.6e-125	2.9e-150	likely PVA	2.9e-150	Lactobacillus plantarum strain Nizo2891 NODE_9	plantarum	whole genome shotgun sequence
LUXG01000057.12matchingADN97280_Lpla_ST-III	LUXG01000057.1	2matchingADN97280_Lpla_ST-III	2.1e-125	1.7e-150	likely PVA	1.7e-150	Lactobacillus plantarum strain Nizo2891 NODE_9	plantarum	whole genome shotgun sequence
LUXH01000052.11matchingADN97280_Lpla_ST-III	LUXH01000052.1	1matchingADN97280_Lpla_ST-III	5.9e-127	4.6e-152	likely PVA	4.6e-152	Lactobacillus plantarum strain Nizo3400 NODE_22	plantarum	whole genome shotgun sequence
LUXH01000052.12matchingACL98204_Lsal_JCM1046	LUXH01000052.1	2matchingACL98204_Lsal_JCM1046	1.5e-126	5.1e-151	likely PVA	5.1e-151	Lactobacillus plantarum strain Nizo3400 NODE_22	plantarum	whole genome shotgun sequence
LUXH01000078.11matchingADN99333_Lpla_ST-III	LUXH01000078.1	1matchingADN99333_Lpla_ST-III	6.3e-98	2.6e-127	likely PVA	2.6e-127	Lactobacillus plantarum strain Nizo3400 NODE_14	plantarum	whole genome shotgun sequence
LUXH01000114.11matchingADN99975_Lpla_ST-III	LUXH01000114.1	1matchingADN99975_Lpla_ST-III	9.3e-126	6.6e-146	likely PVA	6.6e-146	Lactobacillus plantarum strain Nizo3400 NODE_4	plantarum	whole genome shotgun sequence
LUXI01000022.11matchingADN99333_Lpla_ST-III	LUXI01000022.1	1matchingADN99333_Lpla_ST-III	6.1e-99	4.7e-128	likely PVA	4.7e-128	Lactobacillus plantarum strain Nizo3892 NODE_3	plantarum	whole genome shotgun sequence
LUXI01000024.11matchingADN99975_Lpla_ST-III	LUXI01000024.1	1matchingADN99975_Lpla_ST-III	2.6e-125	1e-144	likely PVA	1e-144	Lactobacillus plantarum strain Nizo3892 NODE_6	plantarum	whole genome shotgun sequence
LUXI01000036.11matchingADN97280_Lpla_ST-III	LUXI01000036.1	1matchingADN97280_Lpla_ST-III	8e-127	8.5e-152	likely PVA	8.5e-152	Lactobacillus plantarum strain Nizo3892 NODE_2	plantarum	whole genome shotgun sequence
LUXI01000036.12matchingACL98204_Lsal_JCM1046	LUXI01000036.1	2matchingACL98204_Lsal_JCM1046	2.1e-126	9.5e-151	likely PVA	9.5e-151	Lactobacillus plantarum strain Nizo3892 NODE_2	plantarum	whole genome shotgun sequence
LUXJ01000029.13matchingADN99333_Lpla_ST-III	LUXJ01000029.1	3matchingADN99333_Lpla_ST-III	2e-98	6.4e-128	likely PVA	6.4e-128	Lactobacillus plantarum strain Nizo3893 NODE_15	plantarum	whole genome shotgun sequence
LUXJ01000053.11matchingADN99975_Lpla_ST-III	LUXJ01000053.1	1matchingADN99975_Lpla_ST-III	2e-125	1.3e-145	likely PVA	1.3e-145	Lactobacillus plantarum strain Nizo3893 NODE_22	plantarum	whole genome shotgun sequence
LUXK01000005.13matchingADN99975_Lpla_ST-III	LUXK01000005.1	3matchingADN99975_Lpla_ST-III	9.3e-126	6.6e-146	likely PVA	6.6e-146	Lactobacillus plantarum strain Nizo3894 NODE_6	plantarum	whole genome shotgun sequence
LUXK01000022.11matchingADN97280_Lpla_ST-III	LUXK01000022.1	1matchingADN97280_Lpla_ST-III	4e-126	7.6e-151	likely PVA	7.6e-151	Lactobacillus plantarum strain Nizo3894 NODE_1	plantarum	whole genome shotgun sequence
LUXK01000022.12matchingACL98204_Lsal_JCM1046	LUXK01000022.1	2matchingACL98204_Lsal_JCM1046	1e-125	8.5e-150	likely PVA	8.5e-150	Lactobacillus plantarum strain Nizo3894 NODE_1	plantarum	whole genome shotgun sequence
LUXK01000038.13matchingADN99333_Lpla_ST-III	LUXK01000038.1	3matchingADN99333_Lpla_ST-III	4e-99	1.4e-127	likely PVA	1.4e-127	Lactobacillus plantarum strain Nizo3894 NODE_3	plantarum	whole genome shotgun sequence
LUXL01000019.11matchingAEB72500.1_Lbuc_NRRL	LUXL01000019.1	1matchingAEB72500.1_Lbuc_NRRL	1.5e-125	4.2e-150	likely PVA	4.2e-150	Lactobacillus plantarum strain ER NODE_19	plantarum	whole genome shotgun sequence
LUXL01000019.12matchingADN97280_Lpla_ST-III	LUXL01000019.1	2matchingADN97280_Lpla_ST-III	1.2e-125	2.4e-150	likely PVA	2.4e-150	Lactobacillus plantarum strain ER NODE_19	plantarum	whole genome shotgun sequence
LUXL01000025.11matchingADN99975_Lpla_ST-III	LUXL01000025.1	1matchingADN99975_Lpla_ST-III	2.7e-124	7.5e-144	likely PVA	7.5e-144	Lactobacillus plantarum strain ER NODE_25	plantarum	whole genome shotgun sequence
LUXL01000036.13matchingADN99333_Lpla_ST-III	LUXL01000036.1	3matchingADN99333_Lpla_ST-III	9.8e-98	4.2e-127	likely PVA	4.2e-127	Lactobacillus plantarum strain ER NODE_36	plantarum	whole genome shotgun sequence
LUXM01000018.11matchingADN99975_Lpla_ST-III	LUXM01000018.1	1matchingADN99975_Lpla_ST-III	8.9e-127	9.1e-147	likely PVA	9.1e-147	Lactobacillus plantarum strain 19.1 NODE_18	plantarum	whole genome shotgun sequence
LUXM01000018.14matchingADN97280_Lpla_ST-III	LUXM01000018.1	4matchingADN97280_Lpla_ST-III	8e-127	8.5e-152	likely PVA	8.5e-152	Lactobacillus plantarum strain 19.1 NODE_18	plantarum	whole genome shotgun sequence
LUXM01000018.15matchingACL98204_Lsal_JCM1046	LUXM01000018.1	5matchingACL98204_Lsal_JCM1046	2.1e-126	9.5e-151	likely PVA	9.5e-151	Lactobacillus plantarum strain 19.1 NODE_18	plantarum	whole genome shotgun sequence
LUXM01000026.13matchingADN99333_Lpla_ST-III	LUXM01000026.1	3matchingADN99333_Lpla_ST-III	5e-98	4e-127	likely PVA	4e-127	Lactobacillus plantarum strain 19.1 NODE_26	plantarum	whole genome shotgun sequence
LUXN01000006.11matchingADN99975_Lpla_ST-III	LUXN01000006.1	1matchingADN99975_Lpla_ST-III	7.6e-127	1.2e-146	likely PVA	1.2e-146	Lactobacillus plantarum strain NAB1 NODE_6	plantarum	whole genome shotgun sequence
LUXN01000011.14matchingADN99333_Lpla_ST-III	LUXN01000011.1	4matchingADN99333_Lpla_ST-III	4.7e-84	1.6e-109	likely PVA	1.6e-109	Lactobacillus plantarum strain NAB1 NODE_11	plantarum	whole genome shotgun sequence
LUXN01000043.11matchingADN97280_Lpla_ST-III	LUXN01000043.1	1matchingADN97280_Lpla_ST-III	6.3e-125	4e-150	likely PVA	4e-150	Lactobacillus plantarum strain NAB1 NODE_43	plantarum	whole genome shotgun sequence
LUXN01000043.12matchingABJ59469.1_Lga_ATCC_33323	LUXN01000043.1	2matchingABJ59469.1_Lga_ATCC_33323	7.8e-123	2.2e-146	likely PVA	2.2e-146	Lactobacillus plantarum strain NAB1 NODE_43	plantarum	whole genome shotgun sequence
LUXO01000033.11matchingADN99975_Lpla_ST-III	LUXO01000033.1	1matchingADN99975_Lpla_ST-III	7.6e-127	1.2e-146	likely PVA	1.2e-146	Lactobacillus plantarum strain NAB2 NODE_33	plantarum	whole genome shotgun sequence
LUXO01000033.14matchingADN97280_Lpla_ST-III	LUXO01000033.1	4matchingADN97280_Lpla_ST-III	6.3e-125	4e-150	likely PVA	4e-150	Lactobacillus plantarum strain NAB2 NODE_33	plantarum	whole genome shotgun sequence
LUXO01000033.15matchingABJ59469.1_Lga_ATCC_33323	LUXO01000033.1	5matchingABJ59469.1_Lga_ATCC_33323	7.8e-123	2.2e-146	likely PVA	2.2e-146	Lactobacillus plantarum strain NAB2 NODE_33	plantarum	whole genome shotgun sequence
LUXO01000044.13matchingADN99333_Lpla_ST-III	LUXO01000044.1	3matchingADN99333_Lpla_ST-III	2e-99	8.1e-127	likely PVA	8.1e-127	Lactobacillus plantarum strain NAB2 NODE_44	plantarum	whole genome shotgun sequence
LWKN01000058.11matchingADN99975_Lpla_ST-III	LWKN01000058.1	1matchingADN99975_Lpla_ST-III	8.9e-127	9.1e-147	likely PVA	9.1e-147	Lactobacillus plantarum strain LL441 LPLL000058	plantarum	whole genome shotgun sequence
LWKN01000137.11matchingAEB72500.1_Lbuc_NRRL	LWKN01000137.1	1matchingAEB72500.1_Lbuc_NRRL	1.7e-124	5.7e-150	likely PVA	5.7e-150	Lactobacillus plantarum strain LL441 LPLL000137	plantarum	whole genome shotgun sequence
LWKN01000137.12matchingADN97280_Lpla_ST-III	LWKN01000137.1	2matchingADN97280_Lpla_ST-III	1.4e-124	3.3e-150	likely PVA	3.3e-150	Lactobacillus plantarum strain LL441 LPLL000137	plantarum	whole genome shotgun sequence
LWKN01000140.13matchingADN99333_Lpla_ST-III	LWKN01000140.1	3matchingADN99333_Lpla_ST-III	2e-98	6.4e-128	likely PVA	6.4e-128	Lactobacillus plantarum strain LL441 LPLL000140	plantarum	whole genome shotgun sequence
LYUK01000014.11matchingADN99975_Lpla_ST-III	LYUK01000014.1	1matchingADN99975_Lpla_ST-III	8.9e-127	9.1e-147	likely PVA	9.1e-147	Lactobacillus plantarum strain SRCM101060 contig00014	plantarum	whole genome shotgun sequence
LYUK01000057.11matchingADN99333_Lpla_ST-III	LYUK01000057.1	1matchingADN99333_Lpla_ST-III	4.4e-99	3.8e-128	likely PVA	3.8e-128	Lactobacillus plantarum strain SRCM101060 contig00057	plantarum	whole genome shotgun sequence
LYUK01000066.11matchingAEB72500.1_Lbuc_NRRL	LYUK01000066.1	1matchingAEB72500.1_Lbuc_NRRL	5e-125	5.7e-150	likely PVA	5.7e-150	Lactobacillus plantarum strain SRCM101060 contig00066	plantarum	whole genome shotgun sequence
LYUK01000066.12matchingADN97280_Lpla_ST-III	LYUK01000066.1	2matchingADN97280_Lpla_ST-III	4.1e-125	3.3e-150	likely PVA	3.3e-150	Lactobacillus plantarum strain SRCM101060 contig00066	plantarum	whole genome shotgun sequence
LZXZ01000001.11matchingAEB72500.1_Lbuc_NRRL	LZXZ01000001.1	1matchingAEB72500.1_Lbuc_NRRL	2.6e-125	2.9e-150	likely PVA	2.9e-150	Lactobacillus plantarum strain TL2766 Contig_100	plantarum	whole genome shotgun sequence
LZXZ01000001.12matchingADN97280_Lpla_ST-III	LZXZ01000001.1	2matchingADN97280_Lpla_ST-III	2.1e-125	1.7e-150	likely PVA	1.7e-150	Lactobacillus plantarum strain TL2766 Contig_100	plantarum	whole genome shotgun sequence
LZXZ01000015.11matchingADN99975_Lpla_ST-III	LZXZ01000015.1	1matchingADN99975_Lpla_ST-III	9.3e-126	6.6e-146	likely PVA	6.6e-146	Lactobacillus plantarum strain TL2766 Contig_172	plantarum	whole genome shotgun sequence
LZXZ01000026.13matchingADN99333_Lpla_ST-III	LZXZ01000026.1	3matchingADN99333_Lpla_ST-III	4.4e-99	1.7e-128	likely PVA	1.7e-128	Lactobacillus plantarum strain TL2766 Contig_58	plantarum	whole genome shotgun sequence
MAMT01000004.11matchingADN97280_Lpla_ST-III	MAMT01000004.1	1matchingADN97280_Lpla_ST-III	9.2e-127	8.5e-152	likely PVA	8.5e-152	Lactobacillus plantarum strain PC520 Scaffold4	plantarum	whole genome shotgun sequence
MAMT01000004.12matchingACL98204_Lsal_JCM1046	MAMT01000004.1	2matchingACL98204_Lsal_JCM1046	2.4e-126	9.4e-151	likely PVA	9.4e-151	Lactobacillus plantarum strain PC520 Scaffold4	plantarum	whole genome shotgun sequence
MAMT01000005.11matchingADN99975_Lpla_ST-III	MAMT01000005.1	1matchingADN99975_Lpla_ST-III	8.9e-127	9.1e-147	likely PVA	9.1e-147	Lactobacillus plantarum strain PC520 Scaffold5	plantarum	whole genome shotgun sequence
MAMT01000012.11matchingADN99333_Lpla_ST-III	MAMT01000012.1	1matchingADN99333_Lpla_ST-III	1.3e-100	9.1e-128	likely PVA	9.1e-128	Lactobacillus plantarum strain PC520 Scaffold12	plantarum	whole genome shotgun sequence
MAXE01000001.11matchingADN97280_Lpla_ST-III	MAXE01000001.1	1matchingADN97280_Lpla_ST-III	2.5e-126	2.3e-150	likely PVA	2.3e-150	Lactobacillus plantarum strain XJ25 Scaffold1	plantarum	whole genome shotgun sequence
MAXE01000001.12matchingACL98204_Lsal_JCM1046	MAXE01000001.1	2matchingACL98204_Lsal_JCM1046	6.3e-126	2.6e-149	likely PVA	2.6e-149	Lactobacillus plantarum strain XJ25 Scaffold1	plantarum	whole genome shotgun sequence
MAXE01000006.11matchingADN99333_Lpla_ST-III	MAXE01000006.1	1matchingADN99333_Lpla_ST-III	2.5e-100	1.6e-128	likely PVA	1.6e-128	Lactobacillus plantarum strain XJ25 Scaffold6	plantarum	whole genome shotgun sequence
MAXE01000007.13matchingADN99975_Lpla_ST-III	MAXE01000007.1	3matchingADN99975_Lpla_ST-III	9.3e-126	6.6e-146	likely PVA	6.6e-146	Lactobacillus plantarum strain XJ25 Scaffold7	plantarum	whole genome shotgun sequence
MCOL01000001.16matchingADN99333_Lpla_ST-III	MCOL01000001.1	6matchingADN99333_Lpla_ST-III	1e-98	3.6e-128	likely PVA	3.6e-128	Lactobacillus plantarum strain JSA22 contig00001	plantarum	whole genome shotgun sequence
MCOL01000001.17matchingADN99975_Lpla_ST-III	MCOL01000001.1	7matchingADN99975_Lpla_ST-III	8.6e-127	1e-146	likely PVA	1e-146	Lactobacillus plantarum strain JSA22 contig00001	plantarum	whole genome shotgun sequence
MEGY01000001.11matchingADN97280_Lpla_ST-III	MEGY01000001.1	1matchingADN97280_Lpla_ST-III	5.9e-127	4.6e-152	likely PVA	4.6e-152	Lactobacillus plantarum strain CGMCC 8198 NODE_1_length_95619_cov_184.020752	plantarum	whole genome shotgun sequence
MEGY01000001.12matchingACL98204_Lsal_JCM1046	MEGY01000001.1	2matchingACL98204_Lsal_JCM1046	1.5e-126	5.1e-151	likely PVA	5.1e-151	Lactobacillus plantarum strain CGMCC 8198 NODE_1_length_95619_cov_184.020752	plantarum	whole genome shotgun sequence
MEGY01000032.13matchingADN99333_Lpla_ST-III	MEGY01000032.1	3matchingADN99333_Lpla_ST-III	9.8e-98	4.2e-127	likely PVA	4.2e-127	Lactobacillus plantarum strain CGMCC 8198 NODE_50_length_29752_cov_133.253021	plantarum	whole genome shotgun sequence
MEGY01000050.11matchingADN99975_Lpla_ST-III	MEGY01000050.1	1matchingADN99975_Lpla_ST-III	1.4e-126	1.6e-146	likely PVA	1.6e-146	Lactobacillus plantarum strain CGMCC 8198 NODE_79_length_96047_cov_172.805893	plantarum	whole genome shotgun sequence
MJAM01000001.11matchingAEB72500.1_Lbuc_NRRL	MJAM01000001.1	1matchingAEB72500.1_Lbuc_NRRL	2.2e-125	2.9e-150	likely PVA	2.9e-150	Lactobacillus plantarum strain Kanjika2007 scaffold2	plantarum	whole genome shotgun sequence
MJAM01000001.12matchingADN97280_Lpla_ST-III	MJAM01000001.1	2matchingADN97280_Lpla_ST-III	1.8e-125	1.7e-150	likely PVA	1.7e-150	Lactobacillus plantarum strain Kanjika2007 scaffold2	plantarum	whole genome shotgun sequence
MJAM01000001.15matchingADN99975_Lpla_ST-III	MJAM01000001.1	5matchingADN99975_Lpla_ST-III	9.3e-126	6.6e-146	likely PVA	6.6e-146	Lactobacillus plantarum strain Kanjika2007 scaffold2	plantarum	whole genome shotgun sequence
MJAM01000012.11matchingADN99333_Lpla_ST-III	MJAM01000012.1	1matchingADN99333_Lpla_ST-III	3.5e-99	3e-128	likely PVA	3e-128	Lactobacillus plantarum strain Kanjika2007 scaffold12	plantarum	whole genome shotgun sequence
MJHC01000003.11matchingADN99333_Lpla_ST-III	MJHC01000003.1	1matchingADN99333_Lpla_ST-III	6.1e-99	4.7e-128	likely PVA	4.7e-128	Lactobacillus plantarum strain RI-011 20150709.B-R11_R1_contig_3	plantarum	whole genome shotgun sequence
MJHC01000004.13matchingADN99975_Lpla_ST-III	MJHC01000004.1	3matchingADN99975_Lpla_ST-III	2.7e-124	7.5e-144	likely PVA	7.5e-144	Lactobacillus plantarum strain RI-011 20150709.B-R11_R1_contig_4	plantarum	whole genome shotgun sequence
MJHC01000005.11matchingADN97280_Lpla_ST-III	MJHC01000005.1	1matchingADN97280_Lpla_ST-III	8e-127	8.5e-152	likely PVA	8.5e-152	Lactobacillus plantarum strain RI-011 20150709.B-R11_R1_contig_5	plantarum	whole genome shotgun sequence
MJHC01000005.12matchingACL98204_Lsal_JCM1046	MJHC01000005.1	2matchingACL98204_Lsal_JCM1046	2.1e-126	9.5e-151	likely PVA	9.5e-151	Lactobacillus plantarum strain RI-011 20150709.B-R11_R1_contig_5	plantarum	whole genome shotgun sequence
MJHD01000002.11matchingAEB72500.1_Lbuc_NRRL	MJHD01000002.1	1matchingAEB72500.1_Lbuc_NRRL	1.6e-125	1.6e-150	likely PVA	1.6e-150	Lactobacillus plantarum strain RI-012 20150702.X-R12_S3_R1_001_(paired)_contig_2	plantarum	whole genome shotgun sequence
MJHD01000002.12matchingADN97280_Lpla_ST-III	MJHD01000002.1	2matchingADN97280_Lpla_ST-III	1.3e-125	8.9e-151	likely PVA	8.9e-151	Lactobacillus plantarum strain RI-012 20150702.X-R12_S3_R1_001_(paired)_contig_2	plantarum	whole genome shotgun sequence
MJHD01000037.11matchingADN99975_Lpla_ST-III	MJHD01000037.1	1matchingADN99975_Lpla_ST-III	8.9e-127	9.1e-147	likely PVA	9.1e-147	Lactobacillus plantarum strain RI-012 20150702.X-R12_S3_R1_001_(paired)_contig_37	plantarum	whole genome shotgun sequence
MJHD01000074.11matchingADN99333_Lpla_ST-III	MJHD01000074.1	1matchingADN99333_Lpla_ST-III	6.3e-98	2.6e-127	likely PVA	2.6e-127	Lactobacillus plantarum strain RI-012 20150702.X-R12_S3_R1_001_(paired)_contig_74	plantarum	whole genome shotgun sequence
MJHG01000002.11matchingADN99975_Lpla_ST-III	MJHG01000002.1	1matchingADN99975_Lpla_ST-III	9.3e-126	6.6e-146	likely PVA	6.6e-146	Lactobacillus plantarum strain RI-048 20150702.X-R48_S34_R1_001_(paired)_contig_2	plantarum	whole genome shotgun sequence
MJHG01000005.11matchingAEB72500.1_Lbuc_NRRL	MJHG01000005.1	1matchingAEB72500.1_Lbuc_NRRL	1.9e-125	1.6e-150	likely PVA	1.6e-150	Lactobacillus plantarum strain RI-048 20150702.X-R48_S34_R1_001_(paired)_contig_5	plantarum	whole genome shotgun sequence
MJHG01000005.12matchingADN97280_Lpla_ST-III	MJHG01000005.1	2matchingADN97280_Lpla_ST-III	1.5e-125	8.9e-151	likely PVA	8.9e-151	Lactobacillus plantarum strain RI-048 20150702.X-R48_S34_R1_001_(paired)_contig_5	plantarum	whole genome shotgun sequence
MJHG01000047.13matchingADN99333_Lpla_ST-III	MJHG01000047.1	3matchingADN99333_Lpla_ST-III	9.8e-98	4.2e-127	likely PVA	4.2e-127	Lactobacillus plantarum strain RI-048 20150702.X-R48_S34_R1_001_(paired)_contig_47	plantarum	whole genome shotgun sequence
MJHH01000001.11matchingADN97280_Lpla_ST-III	MJHH01000001.1	1matchingADN97280_Lpla_ST-III	8e-127	8.5e-152	likely PVA	8.5e-152	Lactobacillus plantarum strain RI-162 20150702.X-R162_S5_R1_001_(paired)_contig_1	plantarum	whole genome shotgun sequence
MJHH01000001.12matchingACL98204_Lsal_JCM1046	MJHH01000001.1	2matchingACL98204_Lsal_JCM1046	2.1e-126	9.5e-151	likely PVA	9.5e-151	Lactobacillus plantarum strain RI-162 20150702.X-R162_S5_R1_001_(paired)_contig_1	plantarum	whole genome shotgun sequence
MJHH01000018.11matchingADN99975_Lpla_ST-III	MJHH01000018.1	1matchingADN99975_Lpla_ST-III	2.6e-125	1e-144	likely PVA	1e-144	Lactobacillus plantarum strain RI-162 20150702.X-R162_S5_R1_001_(paired)_contig_18	plantarum	whole genome shotgun sequence
MJHH01000026.11matchingADN99333_Lpla_ST-III	MJHH01000026.1	1matchingADN99333_Lpla_ST-III	6.1e-99	4.7e-128	likely PVA	4.7e-128	Lactobacillus plantarum strain RI-162 20150702.X-R162_S5_R1_001_(paired)_contig_26	plantarum	whole genome shotgun sequence
MJHI01000003.11matchingADN99975_Lpla_ST-III	MJHI01000003.1	1matchingADN99975_Lpla_ST-III	9.3e-126	6.6e-146	likely PVA	6.6e-146	Lactobacillus plantarum strain RI-165 20150702.X-R165_S6_R1_001_(paired)_contig_3	plantarum	whole genome shotgun sequence
MJHI01000033.11matchingADN99333_Lpla_ST-III	MJHI01000033.1	1matchingADN99333_Lpla_ST-III	4.4e-99	3.8e-128	likely PVA	3.8e-128	Lactobacillus plantarum strain RI-165 20150702.X-R165_S6_R1_001_(paired)_contig_33	plantarum	whole genome shotgun sequence
MJHI01000035.11matchingADN97280_Lpla_ST-III	MJHI01000035.1	1matchingADN97280_Lpla_ST-III	1.8e-126	1.7e-151	likely PVA	1.7e-151	Lactobacillus plantarum strain RI-165 20150702.X-R165_S6_R1_001_(paired)_contig_35	plantarum	whole genome shotgun sequence
MJHI01000035.12matchingACL98204_Lsal_JCM1046	MJHI01000035.1	2matchingACL98204_Lsal_JCM1046	4.6e-126	1.8e-150	likely PVA	1.8e-150	Lactobacillus plantarum strain RI-165 20150702.X-R165_S6_R1_001_(paired)_contig_35	plantarum	whole genome shotgun sequence
MJHJ01000011.11matchingAEB72500.1_Lbuc_NRRL	MJHJ01000011.1	1matchingAEB72500.1_Lbuc_NRRL	5e-125	5.7e-150	likely PVA	5.7e-150	Lactobacillus plantarum strain RI-189 20150702.X-R189_S7_R1_001_(paired)_contig_11	plantarum	whole genome shotgun sequence
MJHJ01000011.12matchingADN97280_Lpla_ST-III	MJHJ01000011.1	2matchingADN97280_Lpla_ST-III	4.1e-125	3.3e-150	likely PVA	3.3e-150	Lactobacillus plantarum strain RI-189 20150702.X-R189_S7_R1_001_(paired)_contig_11	plantarum	whole genome shotgun sequence
MJHJ01000015.11matchingADN99333_Lpla_ST-III	MJHJ01000015.1	1matchingADN99333_Lpla_ST-III	4.4e-99	3.8e-128	likely PVA	3.8e-128	Lactobacillus plantarum strain RI-189 20150702.X-R189_S7_R1_001_(paired)_contig_15	plantarum	whole genome shotgun sequence
MJHJ01000038.11matchingADN99975_Lpla_ST-III	MJHJ01000038.1	1matchingADN99975_Lpla_ST-III	8.9e-127	9.1e-147	likely PVA	9.1e-147	Lactobacillus plantarum strain RI-189 20150702.X-R189_S7_R1_001_(paired)_contig_38	plantarum	whole genome shotgun sequence
MJHK01000006.11matchingADN99975_Lpla_ST-III	MJHK01000006.1	1matchingADN99975_Lpla_ST-III	9.3e-126	6.6e-146	likely PVA	6.6e-146	Lactobacillus plantarum strain RI-190 20150702.X-R190_S8_R1_001_(paired)_contig_6	plantarum	whole genome shotgun sequence
MJHK01000030.11matchingADN99333_Lpla_ST-III	MJHK01000030.1	1matchingADN99333_Lpla_ST-III	4.4e-99	3.8e-128	likely PVA	3.8e-128	Lactobacillus plantarum strain RI-190 20150702.X-R190_S8_R1_001_(paired)_contig_30	plantarum	whole genome shotgun sequence
MJHK01000044.11matchingAEB72500.1_Lbuc_NRRL	MJHK01000044.1	1matchingAEB72500.1_Lbuc_NRRL	5e-125	5.7e-150	likely PVA	5.7e-150	Lactobacillus plantarum strain RI-190 20150702.X-R190_S8_R1_001_(paired)_contig_44	plantarum	whole genome shotgun sequence
MJHK01000044.12matchingADN97280_Lpla_ST-III	MJHK01000044.1	2matchingADN97280_Lpla_ST-III	4.1e-125	3.3e-150	likely PVA	3.3e-150	Lactobacillus plantarum strain RI-190 20150702.X-R190_S8_R1_001_(paired)_contig_44	plantarum	whole genome shotgun sequence
MKDF01000001.11matchingADN97280_Lpla_ST-III	MKDF01000001.1	1matchingADN97280_Lpla_ST-III	4e-126	7.6e-151	likely PVA	7.6e-151	Lactobacillus plantarum strain RI-405 20150702.X-R405_S22_R1_001_(paired)_contig_1	plantarum	whole genome shotgun sequence
MKDF01000001.12matchingACL98204_Lsal_JCM1046	MKDF01000001.1	2matchingACL98204_Lsal_JCM1046	1e-125	8.5e-150	likely PVA	8.5e-150	Lactobacillus plantarum strain RI-405 20150702.X-R405_S22_R1_001_(paired)_contig_1	plantarum	whole genome shotgun sequence
MKDF01000041.11matchingADN99975_Lpla_ST-III	MKDF01000041.1	1matchingADN99975_Lpla_ST-III	8.9e-127	9.1e-147	likely PVA	9.1e-147	Lactobacillus plantarum strain RI-405 20150702.X-R405_S22_R1_001_(paired)_contig_41	plantarum	whole genome shotgun sequence
MKDF01000053.13matchingADN99333_Lpla_ST-III	MKDF01000053.1	3matchingADN99333_Lpla_ST-III	1e-98	3.6e-128	likely PVA	3.6e-128	Lactobacillus plantarum strain RI-405 20150702.X-R405_S22_R1_001_(paired)_contig_53	plantarum	whole genome shotgun sequence
MKDH01000019.12matchingADN99975_Lpla_ST-III	MKDH01000019.1	2matchingADN99975_Lpla_ST-III	2e-94	1.9e-104	likely PVA	1.9e-104	Lactobacillus plantarum strain RI-408 p1551o1945-6_S6_L001_R1_001_(paired)_contig_19	plantarum	whole genome shotgun sequence
MKDH01000049.11matchingADN99333_Lpla_ST-III	MKDH01000049.1	1matchingADN99333_Lpla_ST-III	1.3e-99	7.2e-129	likely PVA	7.2e-129	Lactobacillus plantarum strain RI-408 p1551o1945-6_S6_L001_R1_001_(paired)_contig_49	plantarum	whole genome shotgun sequence
MKDK01000002.13matchingADN99333_Lpla_ST-III	MKDK01000002.1	3matchingADN99333_Lpla_ST-III	1e-98	3.6e-128	likely PVA	3.6e-128	Lactobacillus plantarum strain RI-422 20150709.B-R422_R1_contig_2	plantarum	whole genome shotgun sequence
MKDK01000009.13matchingADN99975_Lpla_ST-III	MKDK01000009.1	3matchingADN99975_Lpla_ST-III	9.3e-126	6.6e-146	likely PVA	6.6e-146	Lactobacillus plantarum strain RI-422 20150709.B-R422_R1_contig_9	plantarum	whole genome shotgun sequence
MKDK01000019.11matchingAEB72500.1_Lbuc_NRRL	MKDK01000019.1	1matchingAEB72500.1_Lbuc_NRRL	1.1e-124	2.7e-149	likely PVA	2.7e-149	Lactobacillus plantarum strain RI-422 20150709.B-R422_R1_contig_19	plantarum	whole genome shotgun sequence
MKDK01000019.12matchingADN97280_Lpla_ST-III	MKDK01000019.1	2matchingADN97280_Lpla_ST-III	9.1e-125	1.5e-149	likely PVA	1.5e-149	Lactobacillus plantarum strain RI-422 20150709.B-R422_R1_contig_19	plantarum	whole genome shotgun sequence
MKDP01000011.11matchingADN97280_Lpla_ST-III	MKDP01000011.1	1matchingADN97280_Lpla_ST-III	5.9e-86	7e-101	likely PVA	7e-101	Lactobacillus plantarum strain RI-086 p1551o1945-5_S5_L001_R1_001_(paired)_contig_11	plantarum	whole genome shotgun sequence
MKDP01000033.11matchingADN99333_Lpla_ST-III	MKDP01000033.1	1matchingADN99333_Lpla_ST-III	1.3e-99	7.2e-129	likely PVA	7.2e-129	Lactobacillus plantarum strain RI-086 p1551o1945-5_S5_L001_R1_001_(paired)_contig_33	plantarum	whole genome shotgun sequence
MKDQ01000015.11matchingADN97280_Lpla_ST-III	MKDQ01000015.1	1matchingADN97280_Lpla_ST-III	9.2e-127	8.5e-152	likely PVA	8.5e-152	Lactobacillus plantarum strain RI-123 p1551o1945-8_S8_L001_R1_001_(paired)_contig_15	plantarum	whole genome shotgun sequence
MKDQ01000015.12matchingACL98204_Lsal_JCM1046	MKDQ01000015.1	2matchingACL98204_Lsal_JCM1046	2.4e-126	9.4e-151	likely PVA	9.4e-151	Lactobacillus plantarum strain RI-123 p1551o1945-8_S8_L001_R1_001_(paired)_contig_15	plantarum	whole genome shotgun sequence
MKDQ01000026.11matchingADN99975_Lpla_ST-III	MKDQ01000026.1	1matchingADN99975_Lpla_ST-III	7.8e-126	8.8e-146	likely PVA	8.8e-146	Lactobacillus plantarum strain RI-123 p1551o1945-8_S8_L001_R1_001_(paired)_contig_26	plantarum	whole genome shotgun sequence
MKDQ01000031.13matchingADN99333_Lpla_ST-III	MKDQ01000031.1	3matchingADN99333_Lpla_ST-III	2e-99	8.1e-127	likely PVA	8.1e-127	Lactobacillus plantarum strain RI-123 p1551o1945-8_S8_L001_R1_001_(paired)_contig_31	plantarum	whole genome shotgun sequence
MKDS01000001.11matchingAEB72500.1_Lbuc_NRRL	MKDS01000001.1	1matchingAEB72500.1_Lbuc_NRRL	2.6e-125	2.9e-150	likely PVA	2.9e-150	Lactobacillus plantarum strain RI-139 p1551o1945-10_S10_L001_R1_001_(paired)_contig_1	plantarum	whole genome shotgun sequence
MKDS01000001.12matchingADN97280_Lpla_ST-III	MKDS01000001.1	2matchingADN97280_Lpla_ST-III	2.1e-125	1.7e-150	likely PVA	1.7e-150	Lactobacillus plantarum strain RI-139 p1551o1945-10_S10_L001_R1_001_(paired)_contig_1	plantarum	whole genome shotgun sequence
MKDS01000017.11matchingADN99333_Lpla_ST-III	MKDS01000017.1	1matchingADN99333_Lpla_ST-III	1.3e-100	9.1e-128	likely PVA	9.1e-128	Lactobacillus plantarum strain RI-139 p1551o1945-10_S10_L001_R1_001_(paired)_contig_17	plantarum	whole genome shotgun sequence
MKDS01000043.11matchingADN99975_Lpla_ST-III	MKDS01000043.1	1matchingADN99975_Lpla_ST-III	7.8e-126	8.8e-146	likely PVA	8.8e-146	Lactobacillus plantarum strain RI-139 p1551o1945-10_S10_L001_R1_001_(paired)_contig_43	plantarum	whole genome shotgun sequence
MKDT01000008.11matchingADN97280_Lpla_ST-III	MKDT01000008.1	1matchingADN97280_Lpla_ST-III	9.2e-127	8.5e-152	likely PVA	8.5e-152	Lactobacillus plantarum strain RI-140 p1551o1945-11_S11_L001_R1_001_(paired)_contig_8	plantarum	whole genome shotgun sequence
MKDT01000008.12matchingACL98204_Lsal_JCM1046	MKDT01000008.1	2matchingACL98204_Lsal_JCM1046	2.4e-126	9.4e-151	likely PVA	9.4e-151	Lactobacillus plantarum strain RI-140 p1551o1945-11_S11_L001_R1_001_(paired)_contig_8	plantarum	whole genome shotgun sequence
MKDT01000020.11matchingADN99975_Lpla_ST-III	MKDT01000020.1	1matchingADN99975_Lpla_ST-III	7.6e-127	1.2e-146	likely PVA	1.2e-146	Lactobacillus plantarum strain RI-140 p1551o1945-11_S11_L001_R1_001_(paired)_contig_20	plantarum	whole genome shotgun sequence
MKDT01000067.11matchingADN99333_Lpla_ST-III	MKDT01000067.1	1matchingADN99333_Lpla_ST-III	1.3e-100	9.1e-128	likely PVA	9.1e-128	Lactobacillus plantarum strain RI-140 p1551o1945-11_S11_L001_R1_001_(paired)_contig_67	plantarum	whole genome shotgun sequence
MKDU01000001.11matchingAEB72500.1_Lbuc_NRRL	MKDU01000001.1	1matchingAEB72500.1_Lbuc_NRRL	2.6e-125	2.9e-150	likely PVA	2.9e-150	Lactobacillus plantarum strain RI-146 p1551o1945-12_S12_L001_R1_001_(paired)_contig_1	plantarum	whole genome shotgun sequence
MKDU01000001.12matchingADN97280_Lpla_ST-III	MKDU01000001.1	2matchingADN97280_Lpla_ST-III	2.1e-125	1.7e-150	likely PVA	1.7e-150	Lactobacillus plantarum strain RI-146 p1551o1945-12_S12_L001_R1_001_(paired)_contig_1	plantarum	whole genome shotgun sequence
MKDU01000003.13matchingADN99975_Lpla_ST-III	MKDU01000003.1	3matchingADN99975_Lpla_ST-III	9.3e-126	6.6e-146	likely PVA	6.6e-146	Lactobacillus plantarum strain RI-146 p1551o1945-12_S12_L001_R1_001_(paired)_contig_3	plantarum	whole genome shotgun sequence
MKDU01000018.11matchingADN99333_Lpla_ST-III	MKDU01000018.1	1matchingADN99333_Lpla_ST-III	3.1e-99	4.5e-128	likely PVA	4.5e-128	Lactobacillus plantarum strain RI-146 p1551o1945-12_S12_L001_R1_001_(paired)_contig_18	plantarum	whole genome shotgun sequence
MKDV01000007.11matchingAEB72500.1_Lbuc_NRRL	MKDV01000007.1	1matchingAEB72500.1_Lbuc_NRRL	2.6e-125	2.9e-150	likely PVA	2.9e-150	Lactobacillus plantarum strain RI-147 p1551o1945-13_S13_L001_R1_001_(paired)_contig_7	plantarum	whole genome shotgun sequence
MKDV01000007.12matchingADN97280_Lpla_ST-III	MKDV01000007.1	2matchingADN97280_Lpla_ST-III	2.1e-125	1.7e-150	likely PVA	1.7e-150	Lactobacillus plantarum strain RI-147 p1551o1945-13_S13_L001_R1_001_(paired)_contig_7	plantarum	whole genome shotgun sequence
MKDV01000018.11matchingADN99975_Lpla_ST-III	MKDV01000018.1	1matchingADN99975_Lpla_ST-III	7.8e-126	8.8e-146	likely PVA	8.8e-146	Lactobacillus plantarum strain RI-147 p1551o1945-13_S13_L001_R1_001_(paired)_contig_18	plantarum	whole genome shotgun sequence
MKDV01000062.11matchingADN99333_Lpla_ST-III	MKDV01000062.1	1matchingADN99333_Lpla_ST-III	1.3e-100	9.1e-128	likely PVA	9.1e-128	Lactobacillus plantarum strain RI-147 p1551o1945-13_S13_L001_R1_001_(paired)_contig_62	plantarum	whole genome shotgun sequence
MKDY01000009.11matchingADN97280_Lpla_ST-III	MKDY01000009.1	1matchingADN97280_Lpla_ST-III	4e-126	7.6e-151	likely PVA	7.6e-151	Lactobacillus plantarum strain RI-266 p1551o1945-19_S19_L001_R1_001_(paired)_contig_9	plantarum	whole genome shotgun sequence
MKDY01000009.12matchingACL98204_Lsal_JCM1046	MKDY01000009.1	2matchingACL98204_Lsal_JCM1046	1e-125	8.5e-150	likely PVA	8.5e-150	Lactobacillus plantarum strain RI-266 p1551o1945-19_S19_L001_R1_001_(paired)_contig_9	plantarum	whole genome shotgun sequence
MKDY01000015.11matchingADN99333_Lpla_ST-III	MKDY01000015.1	1matchingADN99333_Lpla_ST-III	6.5e-100	4e-129	likely PVA	4e-129	Lactobacillus plantarum strain RI-266 p1551o1945-19_S19_L001_R1_001_(paired)_contig_15	plantarum	whole genome shotgun sequence
MKDY01000033.11matchingADN99975_Lpla_ST-III	MKDY01000033.1	1matchingADN99975_Lpla_ST-III	9.3e-126	6.6e-146	likely PVA	6.6e-146	Lactobacillus plantarum strain RI-266 p1551o1945-19_S19_L001_R1_001_(paired)_contig_33	plantarum	whole genome shotgun sequence
MKDZ01000008.13matchingADN97280_Lpla_ST-III	MKDZ01000008.1	3matchingADN97280_Lpla_ST-III	4e-126	7.6e-151	likely PVA	7.6e-151	Lactobacillus plantarum strain RI-505 p1551o2560-01__merged_contig_8	plantarum	whole genome shotgun sequence
MKDZ01000008.14matchingACL98204_Lsal_JCM1046	MKDZ01000008.1	4matchingACL98204_Lsal_JCM1046	1e-125	8.5e-150	likely PVA	8.5e-150	Lactobacillus plantarum strain RI-505 p1551o2560-01__merged_contig_8	plantarum	whole genome shotgun sequence
MKDZ01000010.11matchingADN99333_Lpla_ST-III	MKDZ01000010.1	1matchingADN99333_Lpla_ST-III	3.5e-99	3e-128	likely PVA	3e-128	Lactobacillus plantarum strain RI-505 p1551o2560-01__merged_contig_10	plantarum	whole genome shotgun sequence
MKDZ01000027.11matchingADN99975_Lpla_ST-III	MKDZ01000027.1	1matchingADN99975_Lpla_ST-III	9.3e-126	6.6e-146	likely PVA	6.6e-146	Lactobacillus plantarum strain RI-505 p1551o2560-01__merged_contig_27	plantarum	whole genome shotgun sequence
MKEA01000014.11matchingAEB72500.1_Lbuc_NRRL	MKEA01000014.1	1matchingAEB72500.1_Lbuc_NRRL	1.6e-121	1.6e-145	likely PVA	1.6e-145	Lactobacillus plantarum strain RI-506 p1551o2560-02_contig_14__57.31	plantarum	whole genome shotgun sequence
MKEA01000014.12matchingADN97280_Lpla_ST-III	MKEA01000014.1	2matchingADN97280_Lpla_ST-III	1.3e-121	8.9e-146	likely PVA	8.9e-146	Lactobacillus plantarum strain RI-506 p1551o2560-02_contig_14__57.31	plantarum	whole genome shotgun sequence
MKEA01000039.11matchingADN99975_Lpla_ST-III	MKEA01000039.1	1matchingADN99975_Lpla_ST-III	8.9e-127	9.1e-147	likely PVA	9.1e-147	Lactobacillus plantarum strain RI-506 p1551o2560-02_contig_39__58.58	plantarum	whole genome shotgun sequence
MKEA01000046.11matchingADN99333_Lpla_ST-III	MKEA01000046.1	1matchingADN99333_Lpla_ST-III	4.7e-99	4.1e-128	likely PVA	4.1e-128	Lactobacillus plantarum strain RI-506 p1551o2560-02_contig_46__40.51	plantarum	whole genome shotgun sequence
MKEB01000007.11matchingADN99333_Lpla_ST-III	MKEB01000007.1	1matchingADN99333_Lpla_ST-III	3.5e-99	3e-128	likely PVA	3e-128	Lactobacillus plantarum strain RI-507 p1551o2560-03_S3_contig_7	plantarum	whole genome shotgun sequence
MKEB01000050.11matchingADN99975_Lpla_ST-III	MKEB01000050.1	1matchingADN99975_Lpla_ST-III	9.3e-126	6.6e-146	likely PVA	6.6e-146	Lactobacillus plantarum strain RI-507 p1551o2560-03_S3_contig_50	plantarum	whole genome shotgun sequence
MKEB01000053.11matchingAEB72500.1_Lbuc_NRRL	MKEB01000053.1	1matchingAEB72500.1_Lbuc_NRRL	1.1e-124	2.7e-149	likely PVA	2.7e-149	Lactobacillus plantarum strain RI-507 p1551o2560-03_S3_contig_53	plantarum	whole genome shotgun sequence
MKEB01000053.12matchingADN97280_Lpla_ST-III	MKEB01000053.1	2matchingADN97280_Lpla_ST-III	9.1e-125	1.5e-149	likely PVA	1.5e-149	Lactobacillus plantarum strain RI-507 p1551o2560-03_S3_contig_53	plantarum	whole genome shotgun sequence
MKEC01000006.13matchingADN97280_Lpla_ST-III	MKEC01000006.1	3matchingADN97280_Lpla_ST-III	4e-126	7.6e-151	likely PVA	7.6e-151	Lactobacillus plantarum strain RI-509 p1551o2560-05_S5_contig_6	plantarum	whole genome shotgun sequence
MKEC01000006.14matchingACL98204_Lsal_JCM1046	MKEC01000006.1	4matchingACL98204_Lsal_JCM1046	1e-125	8.5e-150	likely PVA	8.5e-150	Lactobacillus plantarum strain RI-509 p1551o2560-05_S5_contig_6	plantarum	whole genome shotgun sequence
MKEC01000040.11matchingADN99333_Lpla_ST-III	MKEC01000040.1	1matchingADN99333_Lpla_ST-III	3.5e-99	3e-128	likely PVA	3e-128	Lactobacillus plantarum strain RI-509 p1551o2560-05_S5_contig_40	plantarum	whole genome shotgun sequence
MKEC01000042.11matchingADN99975_Lpla_ST-III	MKEC01000042.1	1matchingADN99975_Lpla_ST-III	8.9e-127	9.1e-147	likely PVA	9.1e-147	Lactobacillus plantarum strain RI-509 p1551o2560-05_S5_contig_42	plantarum	whole genome shotgun sequence
MKED01000026.11matchingADN99333_Lpla_ST-III	MKED01000026.1	1matchingADN99333_Lpla_ST-III	3e-99	4.1e-128	likely PVA	4.1e-128	Lactobacillus plantarum strain RI-510 p1551o2560-06_S6_contig_26	plantarum	whole genome shotgun sequence
MKED01000059.11matchingADN99975_Lpla_ST-III	MKED01000059.1	1matchingADN99975_Lpla_ST-III	9.3e-126	6.6e-146	likely PVA	6.6e-146	Lactobacillus plantarum strain RI-510 p1551o2560-06_S6_contig_59	plantarum	whole genome shotgun sequence
MKED01000086.11matchingADN97280_Lpla_ST-III	MKED01000086.1	1matchingADN97280_Lpla_ST-III	6.8e-127	4.5e-152	likely PVA	4.5e-152	Lactobacillus plantarum strain RI-510 p1551o2560-06_S6_contig_86	plantarum	whole genome shotgun sequence
MKED01000086.12matchingACL98204_Lsal_JCM1046	MKED01000086.1	2matchingACL98204_Lsal_JCM1046	1.7e-126	5.1e-151	likely PVA	5.1e-151	Lactobacillus plantarum strain RI-510 p1551o2560-06_S6_contig_86	plantarum	whole genome shotgun sequence
MKEE01000015.11matchingADN99975_Lpla_ST-III	MKEE01000015.1	1matchingADN99975_Lpla_ST-III	8.9e-127	9.1e-147	likely PVA	9.1e-147	Lactobacillus plantarum strain RI-511 p1551o2560-07_S7_contig_15	plantarum	whole genome shotgun sequence
MKEE01000021.13matchingADN99333_Lpla_ST-III	MKEE01000021.1	3matchingADN99333_Lpla_ST-III	5e-98	4e-127	likely PVA	4e-127	Lactobacillus plantarum strain RI-511 p1551o2560-07_S7_contig_21	plantarum	whole genome shotgun sequence
MKEE01000051.11matchingAEB72500.1_Lbuc_NRRL	MKEE01000051.1	1matchingAEB72500.1_Lbuc_NRRL	2.6e-125	2.9e-150	likely PVA	2.9e-150	Lactobacillus plantarum strain RI-511 p1551o2560-07_S7_contig_51	plantarum	whole genome shotgun sequence
MKEE01000051.12matchingADN97280_Lpla_ST-III	MKEE01000051.1	2matchingADN97280_Lpla_ST-III	2.1e-125	1.7e-150	likely PVA	1.7e-150	Lactobacillus plantarum strain RI-511 p1551o2560-07_S7_contig_51	plantarum	whole genome shotgun sequence
MKEF01000008.11matchingAEB72500.1_Lbuc_NRRL	MKEF01000008.1	1matchingAEB72500.1_Lbuc_NRRL	1.1e-124	2.7e-149	likely PVA	2.7e-149	Lactobacillus plantarum strain RI-512 p1551o2560-08_S8_contig_8	plantarum	whole genome shotgun sequence
MKEF01000008.12matchingADN97280_Lpla_ST-III	MKEF01000008.1	2matchingADN97280_Lpla_ST-III	9.1e-125	1.5e-149	likely PVA	1.5e-149	Lactobacillus plantarum strain RI-512 p1551o2560-08_S8_contig_8	plantarum	whole genome shotgun sequence
MKEF01000115.13matchingADN99333_Lpla_ST-III	MKEF01000115.1	3matchingADN99333_Lpla_ST-III	5.6e-98	2.7e-127	likely PVA	2.7e-127	Lactobacillus plantarum strain RI-512 p1551o2560-08_S8_contig_115	plantarum	whole genome shotgun sequence
MKEF01000143.11matchingADN99975_Lpla_ST-III	MKEF01000143.1	1matchingADN99975_Lpla_ST-III	8.9e-127	9.1e-147	likely PVA	9.1e-147	Lactobacillus plantarum strain RI-512 p1551o2560-08_S8_contig_143	plantarum	whole genome shotgun sequence
MKEG01000002.13matchingADN97280_Lpla_ST-III	MKEG01000002.1	3matchingADN97280_Lpla_ST-III	4e-126	7.6e-151	likely PVA	7.6e-151	Lactobacillus plantarum strain RI-513 p1551o2560-09_S9_contig_2	plantarum	whole genome shotgun sequence
MKEG01000002.14matchingACL98204_Lsal_JCM1046	MKEG01000002.1	4matchingACL98204_Lsal_JCM1046	1e-125	8.5e-150	likely PVA	8.5e-150	Lactobacillus plantarum strain RI-513 p1551o2560-09_S9_contig_2	plantarum	whole genome shotgun sequence
MKEG01000003.11matchingADN99975_Lpla_ST-III	MKEG01000003.1	1matchingADN99975_Lpla_ST-III	8.9e-127	9.1e-147	likely PVA	9.1e-147	Lactobacillus plantarum strain RI-513 p1551o2560-09_S9_contig_3	plantarum	whole genome shotgun sequence
MKEG01000018.11matchingADN99333_Lpla_ST-III	MKEG01000018.1	1matchingADN99333_Lpla_ST-III	6.5e-100	4e-129	likely PVA	4e-129	Lactobacillus plantarum strain RI-513 p1551o2560-09_S9_contig_18	plantarum	whole genome shotgun sequence
MKEH01000007.11matchingAEB72500.1_Lbuc_NRRL	MKEH01000007.1	1matchingAEB72500.1_Lbuc_NRRL	1.2e-122	5.4e-147	likely PVA	5.4e-147	Lactobacillus plantarum strain RI-514 p1551o2560-10_S10_contig_7	plantarum	whole genome shotgun sequence
MKEH01000007.12matchingADN97280_Lpla_ST-III	MKEH01000007.1	2matchingADN97280_Lpla_ST-III	9.6e-123	3e-147	likely PVA	3e-147	Lactobacillus plantarum strain RI-514 p1551o2560-10_S10_contig_7	plantarum	whole genome shotgun sequence
MKEH01000025.11matchingADN99975_Lpla_ST-III	MKEH01000025.1	1matchingADN99975_Lpla_ST-III	9.3e-126	6.6e-146	likely PVA	6.6e-146	Lactobacillus plantarum strain RI-514 p1551o2560-10_S10_contig_25	plantarum	whole genome shotgun sequence
MKEH01000033.13matchingADN99333_Lpla_ST-III	MKEH01000033.1	3matchingADN99333_Lpla_ST-III	3.6e-98	2.8e-127	likely PVA	2.8e-127	Lactobacillus plantarum strain RI-514 p1551o2560-10_S10_contig_33	plantarum	whole genome shotgun sequence
MKFX01000001.11matchingADN99975_Lpla_ST-III	MKFX01000001.1	1matchingADN99975_Lpla_ST-III	8.9e-127	9.1e-147	likely PVA	9.1e-147	Lactobacillus plantarum strain RI-208 20150709.B-R208_R1_contig_1	plantarum	whole genome shotgun sequence
MKFX01000014.11matchingAEB72500.1_Lbuc_NRRL	MKFX01000014.1	1matchingAEB72500.1_Lbuc_NRRL	5e-125	5.7e-150	likely PVA	5.7e-150	Lactobacillus plantarum strain RI-208 20150709.B-R208_R1_contig_14	plantarum	whole genome shotgun sequence
MKFX01000014.12matchingADN97280_Lpla_ST-III	MKFX01000014.1	2matchingADN97280_Lpla_ST-III	4.1e-125	3.3e-150	likely PVA	3.3e-150	Lactobacillus plantarum strain RI-208 20150709.B-R208_R1_contig_14	plantarum	whole genome shotgun sequence
MKFX01000064.13matchingADN99333_Lpla_ST-III	MKFX01000064.1	3matchingADN99333_Lpla_ST-III	7.1e-98	3.4e-127	likely PVA	3.4e-127	Lactobacillus plantarum strain RI-208 20150709.B-R208_R1_contig_64	plantarum	whole genome shotgun sequence
MKGF01000023.11matchingADN99975_Lpla_ST-III	MKGF01000023.1	1matchingADN99975_Lpla_ST-III	8.9e-127	9.1e-147	likely PVA	9.1e-147	Lactobacillus plantarum strain RI-515 p1551o2560-11_S11_contig_23	plantarum	whole genome shotgun sequence
MKGF01000024.11matchingADN99333_Lpla_ST-III	MKGF01000024.1	1matchingADN99333_Lpla_ST-III	1.5e-99	1.1e-128	likely PVA	1.1e-128	Lactobacillus plantarum strain RI-515 p1551o2560-11_S11_contig_24	plantarum	whole genome shotgun sequence
MKGF01000026.11matchingADN97280_Lpla_ST-III	MKGF01000026.1	1matchingADN97280_Lpla_ST-III	9.2e-127	8.5e-152	likely PVA	8.5e-152	Lactobacillus plantarum strain RI-515 p1551o2560-11_S11_contig_26	plantarum	whole genome shotgun sequence
MKGF01000026.12matchingACL98204_Lsal_JCM1046	MKGF01000026.1	2matchingACL98204_Lsal_JCM1046	2.4e-126	9.4e-151	likely PVA	9.4e-151	Lactobacillus plantarum strain RI-515 p1551o2560-11_S11_contig_26	plantarum	whole genome shotgun sequence
MUZE01000004.11matchingAEB72500.1_Lbuc_NRRL	MUZE01000004.1	1matchingAEB72500.1_Lbuc_NRRL	2.2e-125	2.9e-150	likely PVA	2.9e-150	Lactobacillus plantarum strain 10CH NODE_4_length_189556_cov_55.6271_ID_2562	plantarum	whole genome shotgun sequence
MUZE01000004.12matchingADN97280_Lpla_ST-III	MUZE01000004.1	2matchingADN97280_Lpla_ST-III	1.8e-125	1.7e-150	likely PVA	1.7e-150	Lactobacillus plantarum strain 10CH NODE_4_length_189556_cov_55.6271_ID_2562	plantarum	whole genome shotgun sequence
MUZE01000014.11matchingADN99333_Lpla_ST-III	MUZE01000014.1	1matchingADN99333_Lpla_ST-III	8.6e-99	2.7e-127	likely PVA	2.7e-127	Lactobacillus plantarum strain 10CH NODE_14_length_118021_cov_45.5818_ID_2582	plantarum	whole genome shotgun sequence
MUZE01000024.11matchingADN99975_Lpla_ST-III	MUZE01000024.1	1matchingADN99975_Lpla_ST-III	8.9e-127	9.1e-147	likely PVA	9.1e-147	Lactobacillus plantarum strain 10CH NODE_24_length_37181_cov_55.7783_ID_2602	plantarum	whole genome shotgun sequence
AZCL01000011.11matchingWP_040530699.1_Lvag	AZCL01000011.1	1matchingWP_040530699.1_Lvag	5.4e-91	1.4e-106	likely PVA	1.4e-106	Lactobacillus pobuzihii E100301 = KCTC 13174 Scaffold11	pobuzihii	whole genome shotgun sequence
JQCN01000070.11matchingADN97280_Lpla_ST-III	JQCN01000070.1	1matchingADN97280_Lpla_ST-III	1.1e-89	2.6e-105	likely PVA	2.6e-105	Lactobacillus pobuzihii strain NBRC 103219 NODE_161	pobuzihii	whole genome shotgun sequence
JQCN01000070.12matchingWP_040530699.1_Lvag	JQCN01000070.1	2matchingWP_040530699.1_Lvag	1e-89	2.4e-105	likely PVA	2.4e-105	Lactobacillus pobuzihii strain NBRC 103219 NODE_161	pobuzihii	whole genome shotgun sequence
KB714700.11matchingADN97280_Lpla_ST-III	KB714700.1	1matchingADN97280_Lpla_ST-III	1.1e-89	2.6e-105	likely PVA	2.6e-105	Lactobacillus pobuzihii E100301 genomic scaffold NODE_54	pobuzihii	whole genome shotgun sequence
KB714700.12matchingWP_040530699.1_Lvag	KB714700.1	2matchingWP_040530699.1_Lvag	1e-89	2.4e-105	likely PVA	2.4e-105	Lactobacillus pobuzihii E100301 genomic scaffold NODE_54	pobuzihii	whole genome shotgun sequence
AZGO01000043.11matchingWP_040530699.1_Lvag	AZGO01000043.1	1matchingWP_040530699.1_Lvag	6.1e-109	1.4e-118	likely PVA	1.4e-118	Lactobacillus pontis DSM 8475 NODE_86	pontis	whole genome shotgun sequence
AZEI01000049.11matchingWP_040530699.1_Lvag	AZEI01000049.1	1matchingWP_040530699.1_Lvag	1.2e-91	1.6e-107	likely PVA	1.6e-107	Lactobacillus rapi DSM 19907 = JCM 15042 strain DSM 19907 NODE_66	rapi	whole genome shotgun sequence
AZEI01000082.11matchingAEB72500.1_Lbuc_NRRL	AZEI01000082.1	1matchingAEB72500.1_Lbuc_NRRL	4.8e-123	1.6e-127	likely PVA	1.6e-127	Lactobacillus rapi DSM 19907 = JCM 15042 strain DSM 19907 NODE_166	rapi	whole genome shotgun sequence
AYYI01000032.11matchingWP_040530699.1_Lvag	AYYI01000032.1	1matchingWP_040530699.1_Lvag	1.3e-102	7.2e-120	likely PVA	7.2e-120	Lactobacillus rennini DSM 20253 NODE_33	rennini	whole genome shotgun sequence
ATBI01000204.11matchingADN97280_Lpla_ST-III	ATBI01000204.1	1matchingADN97280_Lpla_ST-III	4.8e-106	1.2e-125	likely PVA	1.2e-125	Lactobacillus rhamnosus CRL1505 sctg_0034_0001	rhamnosus	whole genome shotgun sequence
AUAW01000020.11matchingAEZ06356_Lfer_NCDO394	AUAW01000020.1	1matchingAEZ06356_Lfer_NCDO394	8.4e-99	1.4e-114	likely PVA	1.4e-114	Lactobacillus rossiae DSM 15814 G400DRAFT_scaffold00019.19_C	rossiae	whole genome shotgun sequence
AUAW01000020.12matchingWP_040530699.1_Lvag	AUAW01000020.1	2matchingWP_040530699.1_Lvag	8.4e-99	1.4e-114	likely PVA	1.4e-114	Lactobacillus rossiae DSM 15814 G400DRAFT_scaffold00019.19_C	rossiae	whole genome shotgun sequence
AUAW01000022.11matchingAEB72500.1_Lbuc_NRRL	AUAW01000022.1	1matchingAEB72500.1_Lbuc_NRRL	1.2e-109	5.5e-122	likely PVA	5.5e-122	Lactobacillus rossiae DSM 15814 G400DRAFT_scaffold00021.21_C	rossiae	whole genome shotgun sequence
AZFF01000019.11matchingAEB72500.1_Lbuc_NRRL	AZFF01000019.1	1matchingAEB72500.1_Lbuc_NRRL	1.2e-109	5.5e-122	likely PVA	5.5e-122	Lactobacillus rossiae DSM 15814 Scaffold19	rossiae	whole genome shotgun sequence
AZFF01000035.11matchingAEZ06356_Lfer_NCDO394	AZFF01000035.1	1matchingAEZ06356_Lfer_NCDO394	8.4e-99	1.4e-114	likely PVA	1.4e-114	Lactobacillus rossiae DSM 15814 Scaffold35	rossiae	whole genome shotgun sequence
AZFF01000035.12matchingWP_040530699.1_Lvag	AZFF01000035.1	2matchingWP_040530699.1_Lvag	8.4e-99	1.4e-114	likely PVA	1.4e-114	Lactobacillus rossiae DSM 15814 Scaffold35	rossiae	whole genome shotgun sequence
JH724990.11matchingWP_040530699.1_Lvag	JH724990.1	1matchingWP_040530699.1_Lvag	5.1e-100	8.4e-116	likely PVA	8.4e-116	Lactobacillus rossiae DSM 15814 genomic scaffold l-ross-dsmz36220_scaffold_3	rossiae	whole genome shotgun sequence
JH724999.11matchingAEB72500.1_Lbuc_NRRL	JH724999.1	1matchingAEB72500.1_Lbuc_NRRL	2.6e-108	1.1e-120	likely PVA	1.1e-120	Lactobacillus rossiae DSM 15814 genomic scaffold l-ross-dsmz36220_scaffold_28	rossiae	whole genome shotgun sequence
ASTI01000003.11matchingAEB72500.1_Lbuc_NRRL	ASTI01000003.1	1matchingAEB72500.1_Lbuc_NRRL	2.7e-106	3.7e-147	likely PVA	3.7e-147	Lactobacillus sakei subsp. sakei LS25 contig_03	sakei	whole genome shotgun sequence
AZDN01000003.11matchingAEB72500.1_Lbuc_NRRL	AZDN01000003.1	1matchingAEB72500.1_Lbuc_NRRL	3.3e-107	4.6e-149	likely PVA	4.6e-149	Lactobacillus sakei subsp. sakei DSM 20017 = JCM 1157 strain DSM 20017 Scaffold3	sakei	whole genome shotgun sequence
BALW01000004.11matchingAEB72500.1_Lbuc_NRRL	BALW01000004.1	1matchingAEB72500.1_Lbuc_NRRL	3.3e-107	4.6e-149	likely PVA	4.6e-149	Lactobacillus sakei subsp. sakei DSM 20017 = JCM 1157 DNA	sakei	contig: JCM1157.contig00004
CR936503.11matchingAEB72500.1_Lbuc_NRRL	CR936503.1	1matchingAEB72500.1_Lbuc_NRRL	7.6e-106	3.7e-148	likely PVA	3.7e-148	Lactobacillus sakei strain 23K complete genome	sakei
JRFY01000006.11matchingAEB72500.1_Lbuc_NRRL	JRFY01000006.1	1matchingAEB72500.1_Lbuc_NRRL	1.5e-93	8.3e-131	likely PVA	8.3e-131	Lactobacillus sakei strain wikim 22 contig6	sakei	whole genome shotgun sequence
LSFF01000011.11matchingAEB72500.1_Lbuc_NRRL	LSFF01000011.1	1matchingAEB72500.1_Lbuc_NRRL	7.4e-106	8.8e-148	likely PVA	8.8e-148	Lactobacillus sakei strain FBL1 contig_11	sakei	whole genome shotgun sequence
MKDC01000020.11matchingAEB72500.1_Lbuc_NRRL	MKDC01000020.1	1matchingAEB72500.1_Lbuc_NRRL	7.4e-106	8.8e-148	likely PVA	8.8e-148	Lactobacillus sakei strain RI-394 20150702.X-R394_S18_R1_001_(paired)_contig_20	sakei	whole genome shotgun sequence
MKDD01000007.11matchingAEB72500.1_Lbuc_NRRL	MKDD01000007.1	1matchingAEB72500.1_Lbuc_NRRL	7.4e-106	8.8e-148	likely PVA	8.8e-148	Lactobacillus sakei strain RI-403 20150709.B-R403_R1_contig_7	sakei	whole genome shotgun sequence
MKDE01000009.11matchingAEB72500.1_Lbuc_NRRL	MKDE01000009.1	1matchingAEB72500.1_Lbuc_NRRL	3.3e-107	4.6e-149	likely PVA	4.6e-149	Lactobacillus sakei strain RI-404 20150709.B-R404_R1_contig_9	sakei	whole genome shotgun sequence
MKDJ01000006.11matchingAEB72500.1_Lbuc_NRRL	MKDJ01000006.1	1matchingAEB72500.1_Lbuc_NRRL	3.4e-107	1.9e-149	likely PVA	1.9e-149	Lactobacillus sakei strain RI-412 20150709.B-R412_R1_contig_6	sakei	whole genome shotgun sequence
AEBA01000038.12matchingAEZ06356_Lfer_NCDO394	AEBA01000038.1	2matchingAEZ06356_Lfer_NCDO394	2.3e-99	2.9e-137	likely PVA	2.9e-137	Lactobacillus salivarius ACS-116-V-Col5a contig00083	salivarius	whole genome shotgun sequence
AFMN01000001.12matchingAEZ06356_Lfer_NCDO394	AFMN01000001.1	2matchingAEZ06356_Lfer_NCDO394	8.1e-100	1.6e-136	likely PVA	1.6e-136	Lactobacillus salivarius NIAS840 84_1	salivarius	whole genome shotgun sequence
AFOI01000004.11matchingAEZ06356_Lfer_NCDO394	AFOI01000004.1	1matchingAEZ06356_Lfer_NCDO394	4.6e-101	1.8e-137	likely PVA	1.8e-137	Lactobacillus salivarius GJ-24 LSGJ_4	salivarius	whole genome shotgun sequence
AICL01000003.12matchingAEZ06356_Lfer_NCDO394	AICL01000003.1	2matchingAEZ06356_Lfer_NCDO394	1.3e-99	8.3e-137	likely PVA	8.3e-137	Lactobacillus salivarius SMXD51 SMXD51C	salivarius	whole genome shotgun sequence
AYYT01000003.12matchingAEZ06356_Lfer_NCDO394	AYYT01000003.1	2matchingAEZ06356_Lfer_NCDO394	2.5e-99	5.6e-137	likely PVA	5.6e-137	Lactobacillus salivarius DSM 20555 = ATCC 11741 strain DSM 20555 Scaffold3	salivarius	whole genome shotgun sequence
CBVR010000050.11matchingAEZ06356_Lfer_NCDO394	CBVR010000050.1	1matchingAEZ06356_Lfer_NCDO394	2.2e-99	4e-137	likely PVA	4e-137	Lactobacillus salivarius cp400 WGS project CBVR000000000 data	salivarius	contig scaffold50
CP000233.12matchingAEZ06356_Lfer_NCDO394	CP000233.1	2matchingAEZ06356_Lfer_NCDO394	1.6e-99	1.3e-137	likely PVA	1.3e-137	Lactobacillus salivarius UCC118	salivarius	complete genome
CP002034.12matchingAEZ06356_Lfer_NCDO394	CP002034.1	2matchingAEZ06356_Lfer_NCDO394	1.8e-98	3.1e-136	likely PVA	3.1e-136	Lactobacillus salivarius CECT 5713	salivarius	complete genome
CP007646.12matchingAEZ06356_Lfer_NCDO394	CP007646.1	2matchingAEZ06356_Lfer_NCDO394	5.6e-99	5.7e-137	likely PVA	5.7e-137	Lactobacillus salivarius strain JCM1046	salivarius	complete genome
CP011403.12matchingAEZ06356_Lfer_NCDO394	CP011403.1	2matchingAEZ06356_Lfer_NCDO394	1.4e-99	5.6e-137	likely PVA	5.6e-137	Lactobacillus salivarius str. Ren	salivarius	complete genome
CP017107.11matchingAEZ06356_Lfer_NCDO394	CP017107.1	1matchingAEZ06356_Lfer_NCDO394	5.2e-101	5.6e-138	likely PVA	5.6e-138	Lactobacillus salivarius strain CICC 23174	salivarius	complete genome
GG693223.12matchingAEZ06356_Lfer_NCDO394	GG693223.1	2matchingAEZ06356_Lfer_NCDO394	2.5e-99	5.6e-137	likely PVA	5.6e-137	Lactobacillus salivarius ATCC 11741 genomic scaffold SCAFFOLD3	salivarius	whole genome shotgun sequence
JUQA01000097.12matchingAEZ06356_Lfer_NCDO394	JUQA01000097.1	2matchingAEZ06356_Lfer_NCDO394	2.3e-99	2.9e-137	likely PVA	2.9e-137	Lactobacillus salivarius strain 866_LSAL 270_7590_186965	salivarius	whole genome shotgun sequence
JUTI01000056.11matchingAEZ06356_Lfer_NCDO394	JUTI01000056.1	1matchingAEZ06356_Lfer_NCDO394	3.2e-99	6e-137	likely PVA	6e-137	Lactobacillus salivarius strain 778_LSAL 271_70393_3179271_247_	salivarius	135+
JVAF01000079.12matchingAEZ06356_Lfer_NCDO394	JVAF01000079.1	2matchingAEZ06356_Lfer_NCDO394	6.4e-93	2.9e-130	likely PVA	2.9e-130	Lactobacillus salivarius strain 609_LSAL 305_21581_260850	salivarius	whole genome shotgun sequence
AZFQ01000050.11matchingAEZ06356_Lfer_NCDO394	AZFQ01000050.1	1matchingAEZ06356_Lfer_NCDO394	8.3e-85	1.1e-101	likely PVA	1.1e-101	Lactobacillus satsumensis DSM 16230 = JCM 12392 strain DSM 16230 NODE_332	satsumensis	whole genome shotgun sequence
AZFQ01000050.12matchingWP_040530699.1_Lvag	AZFQ01000050.1	2matchingWP_040530699.1_Lvag	8.3e-85	1.1e-101	likely PVA	1.1e-101	Lactobacillus satsumensis DSM 16230 = JCM 12392 strain DSM 16230 NODE_332	satsumensis	whole genome shotgun sequence
JQAT01000004.12matchingADN99975_Lpla_ST-III	JQAT01000004.1	2matchingADN99975_Lpla_ST-III	2.6e-112	1.1e-116	likely PVA	1.1e-116	Lactobacillus selangorensis strain ATCC BAA-66 Scaffold4	selangorensis	whole genome shotgun sequence
JQAZ01000005.11matchingADN99975_Lpla_ST-III	JQAZ01000005.1	1matchingADN99975_Lpla_ST-III	1.1e-113	5.9e-118	likely PVA	5.9e-118	Lactobacillus selangorensis strain DSM 13344 Scaffold5	selangorensis	whole genome shotgun sequence
AYZR01000004.11matchingWP_040530699.1_Lvag	AYZR01000004.1	1matchingWP_040530699.1_Lvag	8.7e-93	2.9e-107	likely PVA	2.9e-107	Lactobacillus senioris DSM 24302 = JCM 17472 strain DSM 24302 NODE_8	senioris	whole genome shotgun sequence
AYZH01000001.11matchingADN97280_Lpla_ST-III	AYZH01000001.1	1matchingADN97280_Lpla_ST-III	2.4e-110	9.3e-140	likely PVA	9.3e-140	Lactobacillus senmaizukei DSM 21775 = NBRC 103853 strain DSM 21775 Scaffold1	senmaizukei	whole genome shotgun sequence
AYZH01000001.12matchingADN97280_Lpla_ST-III	AYZH01000001.1	2matchingADN97280_Lpla_ST-III	1.2e-87	1.2e-123	likely PVA	1.2e-123	Lactobacillus senmaizukei DSM 21775 = NBRC 103853 strain DSM 21775 Scaffold1	senmaizukei	whole genome shotgun sequence
AYZH01000001.13matchingWP_040530699.1_Lvag	AYZH01000001.1	3matchingWP_040530699.1_Lvag	1e-87	1e-123	likely PVA	1e-123	Lactobacillus senmaizukei DSM 21775 = NBRC 103853 strain DSM 21775 Scaffold1	senmaizukei	whole genome shotgun sequence
AYZH01000003.11matchingADN97280_Lpla_ST-III	AYZH01000003.1	1matchingADN97280_Lpla_ST-III	1.2e-84	6.1e-118	likely PVA	6.1e-118	Lactobacillus senmaizukei DSM 21775 = NBRC 103853 strain DSM 21775 Scaffold3	senmaizukei	whole genome shotgun sequence
AYZH01000003.12matchingADN99333_Lpla_ST-III	AYZH01000003.1	2matchingADN99333_Lpla_ST-III	9.8e-85	4.9e-118	likely PVA	4.9e-118	Lactobacillus senmaizukei DSM 21775 = NBRC 103853 strain DSM 21775 Scaffold3	senmaizukei	whole genome shotgun sequence
BCWD01000001.11matchingADN97280_Lpla_ST-III	BCWD01000001.1	1matchingADN97280_Lpla_ST-III	1.1e-111	4.8e-141	likely PVA	4.8e-141	Lactobacillus senmaizukei DSM 21775 = NBRC 103853 DNA	senmaizukei	contig: LSE01S_CON0001_0001
BCWD01000002.11matchingADN97280_Lpla_ST-III	BCWD01000002.1	1matchingADN97280_Lpla_ST-III	1.2e-84	6.1e-118	likely PVA	6.1e-118	Lactobacillus senmaizukei DSM 21775 = NBRC 103853 DNA	senmaizukei	contig: LSE01S_CON0002_0001
BCWD01000002.12matchingADN99333_Lpla_ST-III	BCWD01000002.1	2matchingADN99333_Lpla_ST-III	9.8e-85	4.9e-118	likely PVA	4.9e-118	Lactobacillus senmaizukei DSM 21775 = NBRC 103853 DNA	senmaizukei	contig: LSE01S_CON0002_0001
BCWD01000017.11matchingWP_040530699.1_Lvag	BCWD01000017.1	1matchingWP_040530699.1_Lvag	4.7e-89	5.3e-125	likely PVA	5.3e-125	Lactobacillus senmaizukei DSM 21775 = NBRC 103853 DNA	senmaizukei	contig: LSE01S_CON0017_0001
AYYO01000003.11matchingADN99975_Lpla_ST-III	AYYO01000003.1	1matchingADN99975_Lpla_ST-III	8.4e-108	3e-114	likely PVA	3e-114	Lactobacillus sharpeae JCM 1186 = DSM 20505 NODE_7	sharpeae	whole genome shotgun sequence
AYYO01000003.12matchingADN97280_Lpla_ST-III	AYYO01000003.1	2matchingADN97280_Lpla_ST-III	8.9e-108	3.2e-114	likely PVA	3.2e-114	Lactobacillus sharpeae JCM 1186 = DSM 20505 NODE_7	sharpeae	whole genome shotgun sequence
BBAC01000003.11matchingADN99975_Lpla_ST-III	BBAC01000003.1	1matchingADN99975_Lpla_ST-III	3.8e-109	1.6e-115	likely PVA	1.6e-115	Lactobacillus sharpeae JCM 1186 = DSM 20505 DNA	sharpeae	contig: JCM1186.contig00003
JQCB01000004.11matchingWP_040530699.1_Lvag	JQCB01000004.1	1matchingWP_040530699.1_Lvag	2.7e-99	2.1e-115	likely PVA	2.1e-115	Lactobacillus siliginis strain DSM 22696 Scaffold4	siliginis	whole genome shotgun sequence
AYZM01000076.11matchingWP_040530699.1_Lvag	AYZM01000076.1	1matchingWP_040530699.1_Lvag	1.3e-92	7.6e-110	likely PVA	7.6e-110	Lactobacillus similis DSM 23365 = JCM 2765 strain DSM 23365 NODE_158	similis	whole genome shotgun sequence
BBAD01000009.11matchingWP_040530699.1_Lvag	BBAD01000009.1	1matchingWP_040530699.1_Lvag	1.3e-92	7.6e-110	likely PVA	7.6e-110	Lactobacillus similis DSM 23365 = JCM 2765 DNA	similis	contig: JCM2765.contig00009
CP019323.11matchingADN99975_Lpla_ST-III	CP019323.1	1matchingADN99975_Lpla_ST-III	7.6e-94	1.7e-116	likely PVA	1.7e-116	Lactobacillus sp. WiKim39	sp.	complete genome
FTOY01000010.11matchingWP_040530699.1_Lvag	FTOY01000010.1	1matchingWP_040530699.1_Lvag	3.3e-104	2.7e-115	likely PVA	2.7e-115	Lactobacillus sp. Marseille-P3519 strain Marseille-P3519T genome assembly	sp.	contig: contig00010
KV789735.11matchingAEZ06356_Lfer_NCDO394	KV789735.1	1matchingAEZ06356_Lfer_NCDO394	1.6e-113	6.5e-116	likely PVA	6.5e-116	Lactobacillus sp. HMSC24D01 genomic scaffold Scaffold390	sp.	whole genome shotgun sequence
AZFC01000018.12matchingADN99333_Lpla_ST-III	AZFC01000018.1	2matchingADN99333_Lpla_ST-III	1.7e-86	9.2e-116	likely PVA	9.2e-116	Lactobacillus spicheri DSM 15429 NODE_29	spicheri	whole genome shotgun sequence
AZFC01000035.11matchingWP_040530699.1_Lvag	AZFC01000035.1	1matchingWP_040530699.1_Lvag	7.2e-89	9.8e-122	likely PVA	9.8e-122	Lactobacillus spicheri DSM 15429 NODE_122	spicheri	whole genome shotgun sequence
AZFC01000035.13matchingADN97280_Lpla_ST-III	AZFC01000035.1	3matchingADN97280_Lpla_ST-III	1.7e-111	2.5e-131	likely PVA	2.5e-131	Lactobacillus spicheri DSM 15429 NODE_122	spicheri	whole genome shotgun sequence
AZFC01000035.14matchingADN97280_Lpla_ST-III	AZFC01000035.1	4matchingADN97280_Lpla_ST-III	3.2e-112	6.7e-137	likely PVA	6.7e-137	Lactobacillus spicheri DSM 15429 NODE_122	spicheri	whole genome shotgun sequence
JZCR01000002.11matchingADN97280_Lpla_ST-III	JZCR01000002.1	1matchingADN97280_Lpla_ST-III	2e-111	1.2e-131	likely PVA	1.2e-131	Lactobacillus spicheri strain LP38 contig2	spicheri	whole genome shotgun sequence
JZCR01000002.12matchingADN97280_Lpla_ST-III	JZCR01000002.1	2matchingADN97280_Lpla_ST-III	3.2e-112	6.7e-137	likely PVA	6.7e-137	Lactobacillus spicheri strain LP38 contig2	spicheri	whole genome shotgun sequence
JZCR01000003.11matchingADN99333_Lpla_ST-III	JZCR01000003.1	1matchingADN99333_Lpla_ST-III	1.1e-87	1.1e-116	likely PVA	1.1e-116	Lactobacillus spicheri strain LP38 contig3	spicheri	whole genome shotgun sequence
JZCR01000003.12matchingACL98204_Lsal_JCM1046	JZCR01000003.1	2matchingACL98204_Lsal_JCM1046	9.5e-88	7.2e-117	likely PVA	7.2e-117	Lactobacillus spicheri strain LP38 contig3	spicheri	whole genome shotgun sequence
JZCR01000024.11matchingADN97280_Lpla_ST-III	JZCR01000024.1	1matchingADN97280_Lpla_ST-III	6.9e-89	8.9e-122	likely PVA	8.9e-122	Lactobacillus spicheri strain LP38 contig24	spicheri	whole genome shotgun sequence
JZCR01000024.12matchingWP_040530699.1_Lvag	JZCR01000024.1	2matchingWP_040530699.1_Lvag	5.9e-89	7.6e-122	likely PVA	7.6e-122	Lactobacillus spicheri strain LP38 contig24	spicheri	whole genome shotgun sequence
AYZF01000008.11matchingWP_040530699.1_Lvag	AYZF01000008.1	1matchingWP_040530699.1_Lvag	9.4e-89	5.7e-107	likely PVA	5.7e-107	Lactobacillus sucicola DSM 21376 = JCM 15457 strain DSM 21376 NODE_14	sucicola	whole genome shotgun sequence
BALC01000003.11matchingWP_040530699.1_Lvag	BALC01000003.1	1matchingWP_040530699.1_Lvag	9.4e-89	5.7e-107	likely PVA	5.7e-107	Lactobacillus sucicola DSM 21376 = JCM 15457 DNA	sucicola	contig: contig00003
AZGF01000004.11matchingWP_040530699.1_Lvag	AZGF01000004.1	1matchingWP_040530699.1_Lvag	3.4e-101	8.1e-110	likely PVA	8.1e-110	Lactobacillus suebicus DSM 5007 = KCTC 3549 strain DSM 5007 Scaffold4	suebicus	whole genome shotgun sequence
BACO01000019.11matchingWP_040530699.1_Lvag	BACO01000019.1	1matchingWP_040530699.1_Lvag	3.4e-101	8.1e-110	likely PVA	8.1e-110	Lactobacillus suebicus DSM 5007 = KCTC 3549 DNA	suebicus	contig: contig00019
AZEA01000002.11matchingAEB72500.1_Lbuc_NRRL	AZEA01000002.1	1matchingAEB72500.1_Lbuc_NRRL	4.4e-123	4.7e-131	likely PVA	4.7e-131	Lactobacillus sunkii DSM 19904 Scaffold2	sunkii	whole genome shotgun sequence
AZEA01000021.11matchingWP_040530699.1_Lvag	AZEA01000021.1	1matchingWP_040530699.1_Lvag	1e-91	7.9e-107	likely PVA	7.9e-107	Lactobacillus sunkii DSM 19904 Scaffold21	sunkii	whole genome shotgun sequence
MIQE01000003.11matchingWP_040530699.1_Lvag	MIQE01000003.1	1matchingWP_040530699.1_Lvag	2.1e-91	1.2e-106	likely PVA	1.2e-106	Lactobacillus sunkii strain CG_D LASUN_contig000003	sunkii	whole genome shotgun sequence
MIQE01000010.11matchingAEB72500.1_Lbuc_NRRL	MIQE01000010.1	1matchingAEB72500.1_Lbuc_NRRL	1.1e-125	9.3e-132	likely PVA	9.3e-132	Lactobacillus sunkii strain CG_D LASUN_contig000010	sunkii	whole genome shotgun sequence
AYZK01000001.11matchingAEB72500.1_Lbuc_NRRL	AYZK01000001.1	1matchingAEB72500.1_Lbuc_NRRL	7.3e-111	1.5e-113	likely PVA	1.5e-113	Lactobacillus thailandensis DSM 22698 = JCM 13996 strain DSM 22698 Scaffold1	thailandensis	whole genome shotgun sequence
BBER01000001.11matchingAEB72500.1_Lbuc_NRRL	BBER01000001.1	1matchingAEB72500.1_Lbuc_NRRL	7.3e-111	1.5e-113	likely PVA	1.5e-113	Lactobacillus thailandensis DSM 22698 = JCM 13996 DNA	thailandensis	contig: JCM13996.contig00001
AZDG01000007.11matchingADN99975_Lpla_ST-III	AZDG01000007.1	1matchingADN99975_Lpla_ST-III	1.3e-94	1.1e-115	likely PVA	1.1e-115	Lactobacillus tucceti DSM 20183 Scaffold7	tucceti	whole genome shotgun sequence
AYYY01000025.11matchingWP_040530699.1_Lvag	AYYY01000025.1	1matchingWP_040530699.1_Lvag	4.6e-99	1.1e-111	likely PVA	1.1e-111	Lactobacillus vaccinostercus DSM 20634 NODE_42	vaccinostercus	whole genome shotgun sequence
AZGL01000027.11matchingAEZ06356_Lfer_NCDO394	AZGL01000027.1	1matchingAEZ06356_Lfer_NCDO394	3.5e-115	1.3e-120	likely PVA	1.3e-120	Lactobacillus vaginalis DSM 5837 = ATCC 49540 strain DSM 5837 Scaffold27	vaginalis	whole genome shotgun sequence
AZGL01000027.12matchingWP_040530699.1_Lvag	AZGL01000027.1	2matchingWP_040530699.1_Lvag	3.5e-115	1.3e-120	likely PVA	1.3e-120	Lactobacillus vaginalis DSM 5837 = ATCC 49540 strain DSM 5837 Scaffold27	vaginalis	whole genome shotgun sequence
GG693412.11matchingAEZ06356_Lfer_NCDO394	GG693412.1	1matchingAEZ06356_Lfer_NCDO394	3.5e-115	1.3e-120	likely PVA	1.3e-120	Lactobacillus vaginalis ATCC 49540 genomic scaffold SCAFFOLD1	vaginalis	whole genome shotgun sequence
GG693412.12matchingWP_040530699.1_Lvag	GG693412.1	2matchingWP_040530699.1_Lvag	3.5e-115	1.3e-120	likely PVA	1.3e-120	Lactobacillus vaginalis ATCC 49540 genomic scaffold SCAFFOLD1	vaginalis	whole genome shotgun sequence
AWTT01000042.11matchingADN99975_Lpla_ST-III	AWTT01000042.1	1matchingADN99975_Lpla_ST-III	2.7e-117	2.8e-120	likely PVA	2.8e-120	Lactobacillus wasatchensis strain WDC04 contig00042	wasatchensis	whole genome shotgun sequence
AWTT01000066.11matchingWP_040530699.1_Lvag	AWTT01000066.1	1matchingWP_040530699.1_Lvag	2.2e-104	9.8e-118	likely PVA	9.8e-118	Lactobacillus wasatchensis strain WDC04 contig00066	wasatchensis	whole genome shotgun sequence
JQCL01000015.11matchingADN99975_Lpla_ST-III	JQCL01000015.1	1matchingADN99975_Lpla_ST-III	3.6e-123	1.6e-138	likely PVA	1.6e-138	Lactobacillus xiangfangensis strain LMG 26013 NODE_24	xiangfangensis	whole genome shotgun sequence
JQCL01000057.11matchingADN97280_Lpla_ST-III	JQCL01000057.1	1matchingADN97280_Lpla_ST-III	4.2e-110	6.9e-135	likely PVA	6.9e-135	Lactobacillus xiangfangensis strain LMG 26013 NODE_96	xiangfangensis	whole genome shotgun sequence
JQCL01000103.11matchingACL98204_Lsal_JCM1046	JQCL01000103.1	1matchingACL98204_Lsal_JCM1046	4.9e-81	6.4e-107	likely PVA	6.4e-107	Lactobacillus xiangfangensis strain LMG 26013 NODE_224	xiangfangensis	whole genome shotgun sequence
JQCL01000103.12matchingADN99333_Lpla_ST-III	JQCL01000103.1	2matchingADN99333_Lpla_ST-III	4.5e-81	5.9e-107	likely PVA	5.9e-107	Lactobacillus xiangfangensis strain LMG 26013 NODE_224	xiangfangensis	whole genome shotgun sequence
AZDW01000032.11matchingADN97280_Lpla_ST-III	AZDW01000032.1	1matchingADN97280_Lpla_ST-III	1.7e-85	1e-118	likely PVA	1e-118	Lactobacillus zymae DSM 19395 NODE_45	zymae	whole genome shotgun sequence
AZDW01000032.12matchingWP_040530699.1_Lvag	AZDW01000032.1	2matchingWP_040530699.1_Lvag	1.5e-85	8.9e-119	likely PVA	8.9e-119	Lactobacillus zymae DSM 19395 NODE_45	zymae	whole genome shotgun sequence
AZDW01000041.12matchingADN99333_Lpla_ST-III	AZDW01000041.1	2matchingADN99333_Lpla_ST-III	3.9e-82	6e-116	likely PVA	6e-116	Lactobacillus zymae DSM 19395 NODE_72	zymae	whole genome shotgun sequence
AZDW01000058.11matchingADN97280_Lpla_ST-III	AZDW01000058.1	1matchingADN97280_Lpla_ST-III	5.6e-110	1.1e-130	likely PVA	1.1e-130	Lactobacillus zymae DSM 19395 NODE_165	zymae	whole genome shotgun sequence
