# Supplementary material for: The Lactobacillus Bile Salt Hydrolase Repertoire Reveals Niche-Specific Adaptation
Source: mSphere. 2018 May 30;3(3):e00140-18. doi: 10.1128/mSphere.00140-18 (PMC5976879; doi:10.1128/mSphere.00140-18)
Supplement: TABLE S3 [file sph003182556st3.xlsx]

## Sheet: Suppl File 3 
Species	Strain	Cluster Name	Cluster Name	Cluster Name
Lactobacillus acidophilus	strain=VKMV-2020D
Lactobacillus acidophilus	strain=ATCC 4356	acidophilus_1	acidophilus_2
Lactobacillus acidophilus	strain=FSI4	acidophilus_1	acidophilus_2
Lactobacillus acidophilus	strain=WG-LB-IV	acidophilus_1	acidophilus_2
Lactobacillus acidophilus	strain=KLDS 1.0901	acidophilus_1	acidophilus_2
Lactobacillus acidophilus	strain=L-55	acidophilus_1	acidophilus_2
Lactobacillus acidophilus ATCC 4796	strain=ATCC 4796	acidophilus_1	acidophilus_2
Lactobacillus acidophilus CFH	strain=CFH	acidophilus_1	acidophilus_2
Lactobacillus acidophilus CIP 76.13	strain=CIP 76.13	acidophilus_1	acidophilus_2
Lactobacillus acidophilus CIRM-BIA 442	strain=CIRM-BIA 442	acidophilus_1	acidophilus_2
Lactobacillus acidophilus CIRM-BIA 445	strain=CIRM-BIA 445	acidophilus_1	acidophilus_2
Lactobacillus acidophilus DSM 20079 = JCM 1132 = NBRC 13951	strain=DSM 20079	acidophilus_1	acidophilus_2
Lactobacillus acidophilus DSM 20242	strain=DSM 20242	acidophilus_1	acidophilus_2
Lactobacillus acidophilus DSM 9126	strain=DSM 9126	acidophilus_1	acidophilus_2
Lactobacillus acidophilus La-14	strain=La-14	acidophilus_1	acidophilus_2
Lactobacillus acidophilus NCFM	strain=NCFM	acidophilus_1	acidophilus_2
Lactobacillus agilis	strain=Marseille	agilis
Lactobacillus agilis DSM 20509	strain=DSM 20509	agilis
Lactobacillus amylovorus	strain=30SC	amylovorus_1	amylovorus_2
Lactobacillus amylovorus CAG:719		amylovorus_1	amylovorus_2
Lactobacillus amylovorus DSM 16698	strain=DSM 16698	amylovorus_1	amylovorus_2
Lactobacillus amylovorus DSM 20531	strain=DSM 20531	amylovorus_1
Lactobacillus amylovorus GRL 1112	strain=GRL 1112	amylovorus_1	amylovorus_2
Lactobacillus amylovorus GRL1118	strain=GRL1118	amylovorus_1	amylovorus_2
Lactobacillus animalis	strain=381-IL-28	animalis
Lactobacillus animalis	strain=P38	animalis
Lactobacillus animalis KCTC 3501 = DSM 20602	strain=DSM 20602	animalis
Lactobacillus antri DSM 16041	strain=DSM 16041	antri_1	antri_2
Lactobacillus apodemi DSM 16634 = JCM 16172	strain=DSM 16634	apodemi_1	apodemi_2
Lactobacillus aviarius	strain=UMNLAv1	aviarius_1
Lactobacillus aviarius	strain=UMNLAv10	aviarius_1
Lactobacillus aviarius	strain=UMNLAv11	aviarius_1
Lactobacillus aviarius	strain=UMNLAv12	aviarius_1
Lactobacillus aviarius	strain=UMNLAv13	aviarius_1
Lactobacillus aviarius	strain=UMNLAv14	aviarius_1
Lactobacillus aviarius	strain=UMNLAv2	aviarius_1
Lactobacillus aviarius	strain=UMNLAv3	aviarius_1
Lactobacillus aviarius	strain=UMNLAv4	aviarius_1
Lactobacillus aviarius	strain=UMNLAv5	aviarius_1
Lactobacillus aviarius	strain=UMNLAv7	aviarius_1
Lactobacillus aviarius	strain=UMNLAv8	aviarius_1
Lactobacillus aviarius	strain=UMNLAv9	aviarius_1
Lactobacillus aviarius subsp. araffinosus DSM 20653	strain=DSM 20653	aviarius_1	aviarius_2
Lactobacillus aviarius subsp. aviarius DSM 20655	strain=DSM 20655	aviarius_1
Lactobacillus coleohominis 101-4-CHN	strain=101-4-CHN	coleohominis
Lactobacillus coleohominis DSM 14060	strain=DSM 14060	coleohominis
Lactobacillus crispatus	strain=VMC3	crispatus_1
Lactobacillus crispatus	strain=VMC4	crispatus_1
Lactobacillus crispatus	strain=VMC6	crispatus_2
Lactobacillus crispatus	strain=VMC5	crispatus_2
Lactobacillus crispatus	strain=VMC7	crispatus_1
Lactobacillus crispatus	strain=VMC8	crispatus_2
Lactobacillus crispatus	strain=VMC1	crispatus_2
Lactobacillus crispatus	strain=VMC2	crispatus_2
Lactobacillus crispatus	strain=PSS7772C	crispatus_1
Lactobacillus crispatus	strain=JCM 5810	crispatus_2
Lactobacillus crispatus	strain=C037	crispatus_2	crispatus_3
Lactobacillus crispatus	strain=OAB24-B	crispatus_3
Lactobacillus crispatus	strain=C25	crispatus_2
Lactobacillus crispatus 125-2-CHN	strain=125-2-CHN	crispatus_1
Lactobacillus crispatus 2029	strain=2029
Lactobacillus crispatus 214-1	strain=214-1	crispatus_1
Lactobacillus crispatus CTV-05	strain=CTV-05	crispatus_2
Lactobacillus crispatus DSM 20584 = JCM 1185	strain=DSM 20584	crispatus_2
Lactobacillus crispatus EM-LC1	strain=EM-LC1	crispatus_2
Lactobacillus crispatus FB049-03	strain=FB049-03	crispatus_1
Lactobacillus crispatus FB077-07	strain=FB077-07	crispatus_2
Lactobacillus crispatus JV-V01	strain=JV-V01	crispatus_1
Lactobacillus crispatus MV-1A-US	strain=MV-1A-US	crispatus_1
Lactobacillus crispatus MV-3A-US	strain=MV-3A-US
Lactobacillus crispatus SJ-3C-US	strain=SJ-3C-US	crispatus_2
Lactobacillus crispatus ST1	strain=ST1	crispatus_2
Lactobacillus delbrueckii subsp. bulgaricus
Lactobacillus delbrueckii subsp. bulgaricus	strain=CRL871
Lactobacillus delbrueckii subsp. bulgaricus	strain=MN-BM-F01
Lactobacillus delbrueckii subsp. bulgaricus	strain=CFL1
Lactobacillus delbrueckii subsp. bulgaricus	strain=Lb1-WT
Lactobacillus delbrueckii subsp. bulgaricus	strain=Lb1-GS-1
Lactobacillus delbrueckii subsp. bulgaricus	strain=LBB.B5
Lactobacillus delbrueckii subsp. bulgaricus	strain=DSM 20080
Lactobacillus delbrueckii subsp. bulgaricus	strain=ND04
Lactobacillus delbrueckii subsp. bulgaricus 2038	strain=2038
Lactobacillus delbrueckii subsp. bulgaricus ATCC 11842	strain=DSM 20081
Lactobacillus delbrueckii subsp. bulgaricus ATCC BAA-365	strain=ATCC BAA-365
Lactobacillus delbrueckii subsp. bulgaricus CNCM I-1519	strain=CNCM I-1519
Lactobacillus delbrueckii subsp. bulgaricus CNCM I-1632	strain=CNCM I-1632
Lactobacillus delbrueckii subsp. bulgaricus ND02	strain=ND02	delbrueckii_1
Lactobacillus delbrueckii subsp. bulgaricus PB2003/044-T3-4	strain=PB2003/044-T3-4
Lactobacillus delbrueckii subsp. delbrueckii	strain=KACC 13439
Lactobacillus delbrueckii subsp. delbrueckii	strain=KCTC 13731	delbrueckii_1
Lactobacillus delbrueckii subsp. delbrueckii DSM 20074	strain=DSM 20074
Lactobacillus delbrueckii subsp. indicus	strain=JCM 15610
Lactobacillus delbrueckii subsp. indicus DSM 15996	strain=DSM 15996
Lactobacillus delbrueckii subsp. jakobsenii ZN7a-9 = DSM 26046	strain=DSM 26046
Lactobacillus delbrueckii subsp. lactis
Lactobacillus delbrueckii subsp. lactis	strain=KCCM 34717
Lactobacillus delbrueckii subsp. lactis	strain=KCTC 3035
Lactobacillus delbrueckii subsp. lactis	strain=KCTC 3034
Lactobacillus delbrueckii subsp. lactis CRL581	strain=CRL581
Lactobacillus delbrueckii subsp. lactis DSM 20072	strain=DSM 20072
Lactobacillus delbrueckii subsp. sunkii	strain=JCM 17838	delbrueckii_1
Lactobacillus delbrueckii	Lacto_22L	delbrueckii_2
Lactobacillus equicursoris 66c	strain=66c	equicursoris
Lactobacillus equicursoris DSM 19284 = JCM 14600 = CIP 110162	strain=type strain:CIP 110162	equicursoris
Lactobacillus frumenti DSM 13145	strain=DSM 13145	frumenti
Lactobacillus gallinarum	strain=HFD4
Lactobacillus gallinarum DSM 10532 = JCM 2011	strain=DSM 10532	gallinarum_and_kitasatonis
Lactobacillus gasseri	strain=240_LCRI	gasseri_2	gasseri_1_taiwanensis_and_hominis_1
Lactobacillus gasseri	strain=249_LKEF	gasseri_2	gasseri_1_taiwanensis_and_hominis_1
Lactobacillus gasseri	strain=494_LGAS	gasseri_3_and_hominis_2	gasseri_1_taiwanensis_and_hominis_1
Lactobacillus gasseri	strain=497_LGAS	gasseri_3_and_hominis_2	gasseri_6	gasseri_2
Lactobacillus gasseri	strain=459_LHEL	gasseri_6
Lactobacillus gasseri	strain=770_LJOH	gasseri_2	gasseri_1_taiwanensis_and_hominis_1
Lactobacillus gasseri	strain=987_LJOH	gasseri_3_and_hominis_2	gasseri_1_taiwanensis_and_hominis_1
Lactobacillus gasseri	strain=PSS7772D	gasseri_2	gasseri_5	gasseri_1_taiwanensis_and_hominis_1
Lactobacillus gasseri	strain=505	gasseri_3_and_hominis_2	gasseri_1_taiwanensis_and_hominis_1
Lactobacillus gasseri	strain=AL5	gasseri_3_and_hominis_2	gasseri_6	gasseri_1_taiwanensis_and_hominis_1
Lactobacillus gasseri	strain=AL3	gasseri_3_and_hominis_2	gasseri_5	gasseri_1_taiwanensis_and_hominis_1
Lactobacillus gasseri 2016	strain=2016	gasseri_2	gasseri_6	gasseri_1_taiwanensis_and_hominis_1
Lactobacillus gasseri 202-4	strain=202-4	gasseri_2	gasseri_1_taiwanensis_and_hominis_1
Lactobacillus gasseri 224-1	strain=224-1	gasseri_2	gasseri_1_taiwanensis_and_hominis_1
Lactobacillus gasseri ATCC 33323 = JCM 1131	strain=ATCC 33323	gasseri_2	gasseri_1_taiwanensis_and_hominis_1
Lactobacillus gasseri CECT 5714	strain=CECT 5714	gasseri_2	gasseri_1_taiwanensis_and_hominis_1
Lactobacillus gasseri JV-V03	strain=JV-V03	gasseri_3_and_hominis_2	gasseri_1_taiwanensis_and_hominis_1
Lactobacillus gasseri K7	strain=K7	gasseri_3_and_hominis_2	gasseri_4	gasseri_1_taiwanensis_and_hominis_1
Lactobacillus gasseri MV-22	strain=MV-22	gasseri_2	gasseri_6	gasseri_1_taiwanensis_and_hominis_1
Lactobacillus gasseri SJ-9E-US	strain=SJ-9E-US	gasseri_2	gasseri_1_taiwanensis_and_hominis_1
Lactobacillus gasseri SV-16A-US	strain=SV-16A-US	gasseri_2	gasseri_1_taiwanensis_and_hominis_1
Lactobacillus gigeriorum DSM 23908 = CRBIP 24.85	strain=DSM 23908	gigeriorum
Lactobacillus gorillae	strain=KZ01	gorillae
Lactobacillus hamsteri DSM 5661 = JCM 6256	strain=DSM 5661	hamsteri
Lactobacillus helveticus	strain=M3
Lactobacillus helveticus	strain=ATCC 10386
Lactobacillus helveticus	strain=KLDS1.8701
Lactobacillus helveticus	strain=MB2-1
Lactobacillus helveticus	strain=CAUH18
Lactobacillus helveticus	strain=LMG 22464	helveticus
Lactobacillus helveticus	strain=Lh 12
Lactobacillus helveticus	strain=Lh 23
Lactobacillus helveticus	strain=D76
Lactobacillus helveticus	strain=D75
Lactobacillus helveticus	strain=AJT
Lactobacillus helveticus CIRM-BIA 101	strain=CIRM-BIA 101
Lactobacillus helveticus CIRM-BIA 103	strain=CIRM-BIA 103
Lactobacillus helveticus CIRM-BIA 104	strain=CIRM-BIA 104
Lactobacillus helveticus CIRM-BIA 951	strain=CIRM-BIA 951
Lactobacillus helveticus CIRM-BIA 953	strain=CIRM-BIA 953
Lactobacillus helveticus CNRZ32	strain=CNRZ32
Lactobacillus helveticus DPC 4571	strain=DPC 4571
Lactobacillus helveticus DSM 20075 = CGMCC 1.1877	strain=DSM 20075
Lactobacillus helveticus H10	strain=H10
Lactobacillus helveticus H9	strain=H9
Lactobacillus helveticus MTCC 5463	strain=MTCC 5463
Lactobacillus helveticus R0052	strain=R0052
Lactobacillus hominis DSM 23910 = CRBIP 24.179	strain=DSM 23910	gasseri_3_and_hominis_2	gasseri_1_taiwanensis_and_hominis_1
Lactobacillus ingluviei	strain=DSM 14792
Lactobacillus ingluviei DSM 15946	strain=DSM 15946	ingluviei
Lactobacillus ingluviei str. Autruche 4	strain=Autruche 4
Lactobacillus intestinalis DSM 6629	strain=DSM 6629	intestinalis_1	intestinalis_2	intestinalis_3
Lactobacillus johnsonii	strain=W1	johnsonii_1	johnsonii_3
Lactobacillus johnsonii	strain=BS15	johnsonii_4	johnsonii_2
Lactobacillus johnsonii 16	strain=16	johnsonii_1	johnsonii_3
Lactobacillus johnsonii ATCC 33200	strain=ATCC 33200	johnsonii_1	johnsonii_3
Lactobacillus johnsonii DPC 6026	strain=DPC 6026	johnsonii_1	johnsonii_2	johnsonii_3
Lactobacillus johnsonii FI9785	strain=FI9785	johnsonii_3
Lactobacillus johnsonii N6.2	strain=N6.2	johnsonii_2	johnsonii_3
Lactobacillus johnsonii NCC 533	strain=NCC 533	johnsonii_1	johnsonii_2	johnsonii_3
Lactobacillus johnsonii pf01	strain=pf01	johnsonii_4	johnsonii_2	johnsonii_3
Lactobacillus kalixensis DSM 16043	strain=DSM 16043	kalixensis_1	kalixensis_2
Lactobacillus kefiranofaciens	strain=ATCC 43761
Lactobacillus kefiranofaciens subsp. kefiranofaciens DSM 5016	strain=DSM 5016
Lactobacillus kefiranofaciens subsp. kefirgranum DSM 10550	strain=DSM 10550	kefiranofaciens
Lactobacillus kitasatonis DSM 16761 = JCM 1039	strain=DSM 16761	gallinarum_and_kitasatonis
Lactobacillus mucosae	strain=CRL573	mucosae
Lactobacillus mucosae	strain=DPC 6426	mucosae
Lactobacillus mucosae	strain=WCC8	mucosae
Lactobacillus mucosae	strain=KHPC15	mucosae
Lactobacillus mucosae	strain=KHPX11	mucosae
Lactobacillus mucosae DSM 13345	strain=DSM 13345	mucosae
Lactobacillus mucosae LM1	strain=LM1	mucosae
Lactobacillus mucosae LM1	strain=Marseille
Lactobacillus murinus	strain=EF-1	murinus
Lactobacillus murinus ASF361	strain=ASF361	murinus
Lactobacillus murinus DSM 20452 = NBRC 14221	strain=DSM 20452	murinus
Lactobacillus oris	strain=J-1
Lactobacillus oris DSM 4864	strain=DSM 4864	oris_2
Lactobacillus oris F0423	strain=F0423	oris_2
Lactobacillus oris PB013-T2-3	strain=PB013-T2-3	oris_1
Lactobacillus panis DSM 6035	strain=DSM 6035	panis
Lactobacillus plantarum	strain=AG30	plantarum
Lactobacillus plantarum	strain=Lp90	plantarum
Lactobacillus plantarum	strain=DmCS_001	plantarum
Lactobacillus plantarum	strain=FMNP01	plantarum
Lactobacillus plantarum	strain=90sk	plantarum
Lactobacillus plantarum	strain=B21	plantarum
Lactobacillus plantarum	strain=CIP104448
Lactobacillus plantarum	strain=NL42
Lactobacillus plantarum	strain=TIFN101
Lactobacillus plantarum	strain=PS128	plantarum
Lactobacillus plantarum	strain=8 RA-3	plantarum
Lactobacillus plantarum	strain=38	plantarum
Lactobacillus plantarum	strain=L31-1	plantarum
Lactobacillus plantarum	strain=SNU.Lp177	plantarum
Lactobacillus plantarum	strain=5-2	plantarum
Lactobacillus plantarum	strain=ZS2058
Lactobacillus plantarum	strain=HFC8
Lactobacillus plantarum	strain=Nizo2877	plantarum
Lactobacillus plantarum	strain=WLPL04	plantarum
Lactobacillus plantarum	strain=80	plantarum
Lactobacillus plantarum	strain=DSM 13273	plantarum
Lactobacillus plantarum	strain=CRL 1506	plantarum
Lactobacillus plantarum	strain=SF2A35B	plantarum
Lactobacillus plantarum	strain=LZ95	plantarum
Lactobacillus plantarum	strain=Lp1610	plantarum
Lactobacillus plantarum	strain=Lp1612	plantarum
Lactobacillus plantarum	strain=Zhang-LL
Lactobacillus plantarum	strain=43-3	plantarum
Lactobacillus plantarum	strain=JBE245	plantarum
Lactobacillus plantarum	strain=E2C2
Lactobacillus plantarum	strain=E2C5
Lactobacillus plantarum	strain=CAUH2	plantarum
Lactobacillus plantarum	strain=FBR5	plantarum
Lactobacillus plantarum	strain=FBR4	plantarum
Lactobacillus plantarum	strain=FBR6	plantarum
Lactobacillus plantarum	strain=ER	plantarum
Lactobacillus plantarum	strain=NAB2	plantarum
Lactobacillus plantarum	strain=19.1	plantarum
Lactobacillus plantarum	strain=CNW10	plantarum
Lactobacillus plantarum	strain=Nizo2484	plantarum
Lactobacillus plantarum	strain=Nizo2485	plantarum
Lactobacillus plantarum	strain=Nizo2494	plantarum
Lactobacillus plantarum	strain=Nizo2726	plantarum
Lactobacillus plantarum	strain=Nizo2535	plantarum
Lactobacillus plantarum	strain=Nizo2741	plantarum
Lactobacillus plantarum	strain=Nizo2753	plantarum
Lactobacillus plantarum	strain=Nizo2776
Lactobacillus plantarum	strain=Nizo2757
Lactobacillus plantarum	strain=Nizo2766
Lactobacillus plantarum	strain=Nizo2830	plantarum
Lactobacillus plantarum	strain=Nizo2802	plantarum
Lactobacillus plantarum	strain=Nizo2801
Lactobacillus plantarum	strain=Nizo2814	plantarum
Lactobacillus plantarum	strain=Nizo2831	plantarum
Lactobacillus plantarum	strain=Nizo2806	plantarum
Lactobacillus plantarum	strain=Nizo2855	plantarum
Lactobacillus plantarum	strain=Nizo2891	plantarum
Lactobacillus plantarum	strain=Nizo2889	plantarum
Lactobacillus plantarum	strain=Nizo3400	plantarum
Lactobacillus plantarum	strain=Nizo3894	plantarum
Lactobacillus plantarum	strain=Nizo3893
Lactobacillus plantarum	strain=Nizo3892	plantarum
Lactobacillus plantarum	strain=NAB1	plantarum
Lactobacillus plantarum	strain=Nizo2256
Lactobacillus plantarum	strain=Nizo1838
Lactobacillus plantarum	strain=Nizo1839	plantarum
Lactobacillus plantarum	strain=Nizo1840
Lactobacillus plantarum	strain=Nizo2029	plantarum
Lactobacillus plantarum	strain=Nizo2257
Lactobacillus plantarum	strain=Nizo2258
Lactobacillus plantarum	strain=Nizo2259	plantarum
Lactobacillus plantarum	strain=Nizo2260	plantarum
Lactobacillus plantarum	strain=Nizo2262	plantarum
Lactobacillus plantarum	strain=Nizo2263	plantarum
Lactobacillus plantarum	strain=Nizo2264	plantarum
Lactobacillus plantarum	strain=Nizo2457	plantarum
Lactobacillus plantarum	strain=UC8491	plantarum
Lactobacillus plantarum	strain=NRCC1	plantarum
Lactobacillus plantarum	strain=Nizo1837	plantarum
Lactobacillus plantarum	strain=LZ206	plantarum
Lactobacillus plantarum	strain=LZ227	plantarum
Lactobacillus plantarum	strain=MPL16
Lactobacillus plantarum	strain=SRCM101060	plantarum
Lactobacillus plantarum	strain=NCU116	plantarum
Lactobacillus plantarum	strain=TL2766	plantarum
Lactobacillus plantarum	strain=KP	plantarum
Lactobacillus plantarum	strain=DF	plantarum
Lactobacillus plantarum	strain=PC520	plantarum
Lactobacillus plantarum	strain=XJ25	plantarum
Lactobacillus plantarum	strain=LY-78	plantarum
Lactobacillus plantarum	strain=JSA22	plantarum
Lactobacillus plantarum	strain=Kanjika2007	plantarum
Lactobacillus plantarum	strain=CGMCC 8198	plantarum
Lactobacillus plantarum	strain=LL441
Lactobacillus plantarum	strain=C410L1
Lactobacillus plantarum	strain=MF1298	plantarum
Lactobacillus plantarum	strain=I61	plantarum
Lactobacillus plantarum	strain=P22	plantarum
Lactobacillus plantarum	strain=K35	plantarum
Lactobacillus plantarum	strain=T10	plantarum
Lactobacillus plantarum	strain=P31	plantarum
Lactobacillus plantarum	strain=P42	plantarum
Lactobacillus plantarum	strain=P26	plantarum
Lactobacillus plantarum	strain=P62	plantarum
Lactobacillus plantarum	strain=P67	plantarum
Lactobacillus plantarum	strain=P86	plantarum
Lactobacillus plantarum	strain=P73	plantarum
Lactobacillus plantarum	strain=P76	plantarum
Lactobacillus plantarum	strain=MHO2.4	plantarum
Lactobacillus plantarum	strain=MHO2.5	plantarum
Lactobacillus plantarum	strain=MHO2.9	plantarum
Lactobacillus plantarum	strain=A3	plantarum
Lactobacillus plantarum	strain=I08	plantarum
Lactobacillus plantarum	strain=CIF17A2	plantarum
Lactobacillus plantarum	strain=CIF17A4	plantarum
Lactobacillus plantarum	strain=CIF17A5	plantarum
Lactobacillus plantarum	strain=CIF17AN2	plantarum
Lactobacillus plantarum	strain=DSM 2601	plantarum
Lactobacillus plantarum	strain=DSM 20246	plantarum
Lactobacillus plantarum	strain=CIF17AN8	plantarum
Lactobacillus plantarum	strain=TISTR875	plantarum
Lactobacillus plantarum	strain=299v	plantarum
Lactobacillus plantarum	strain=K36	plantarum
Lactobacillus plantarum	strain=P14	plantarum
Lactobacillus plantarum	strain=RI-011	plantarum
Lactobacillus plantarum	strain=RI-012	plantarum
Lactobacillus plantarum	strain=RI-048
Lactobacillus plantarum	strain=RI-086
Lactobacillus plantarum	strain=RI-123	plantarum
Lactobacillus plantarum	strain=RI-139	plantarum
Lactobacillus plantarum	strain=RI-140	plantarum
Lactobacillus plantarum	strain=RI-146	plantarum
Lactobacillus plantarum	strain=RI-147	plantarum
Lactobacillus plantarum	strain=RI-162	plantarum
Lactobacillus plantarum	strain=RI-165	plantarum
Lactobacillus plantarum	strain=RI-189	plantarum
Lactobacillus plantarum	strain=RI-190	plantarum
Lactobacillus plantarum	strain=RI-208	plantarum
Lactobacillus plantarum	strain=RI-266	plantarum
Lactobacillus plantarum	strain=RI-405	plantarum
Lactobacillus plantarum	strain=RI-408
Lactobacillus plantarum	strain=RI-422	plantarum
Lactobacillus plantarum	strain=RI-505	plantarum
Lactobacillus plantarum	strain=RI-506	plantarum
Lactobacillus plantarum	strain=RI-507	plantarum
Lactobacillus plantarum	strain=RI-509	plantarum
Lactobacillus plantarum	strain=RI-510
Lactobacillus plantarum	strain=RI-511	plantarum
Lactobacillus plantarum	strain=RI-512	plantarum
Lactobacillus plantarum	strain=RI-513	plantarum
Lactobacillus plantarum	strain=RI-514	plantarum
Lactobacillus plantarum	strain=RI-515	plantarum
Lactobacillus plantarum	strain=RI-113	plantarum
Lactobacillus plantarum	strain=10CH	plantarum
Lactobacillus plantarum	strain=CLP0611	plantarum
Lactobacillus plantarum	strain=KLDS1.0391
Lactobacillus plantarum
Lactobacillus plantarum 16	strain=16	plantarum
Lactobacillus plantarum 19L3	strain=19L3	plantarum
Lactobacillus plantarum 2025	strain=2025
Lactobacillus plantarum 2165	strain=2165	plantarum
Lactobacillus plantarum 4_3	strain=4_3	plantarum
Lactobacillus plantarum AY01	strain=AY01
Lactobacillus plantarum CMPG5300	strain=CMPG5300	plantarum
Lactobacillus plantarum DOMLa	strain=DOMLa	plantarum
Lactobacillus plantarum EGD-AQ4	strain=EGD-AQ4
Lactobacillus plantarum IPLA88	strain=IPLA88	plantarum
Lactobacillus plantarum JDM1	strain=JDM1	plantarum
Lactobacillus plantarum LP91	strain=LP91	plantarum
Lactobacillus plantarum subsp. argentoratensis DSM 16365	strain=DSM 16365	plantarum
Lactobacillus plantarum subsp. plantarum	strain=wikim18
Lactobacillus plantarum subsp. plantarum	strain=CGMCC 1.557
Lactobacillus plantarum subsp. plantarum	strain=TS12	plantarum
Lactobacillus plantarum subsp. plantarum ATCC 14917	strain=ATCC 14917	plantarum
Lactobacillus plantarum subsp. plantarum NC8		plantarum
Lactobacillus plantarum subsp. plantarum P-8	strain=plantarum
Lactobacillus plantarum subsp. plantarum ST-III	strain=ST-III	plantarum
Lactobacillus plantarum UCMA 3037	strain=UCMA 3037
Lactobacillus plantarum WCFS1	strain=WCFS1	plantarum
Lactobacillus plantarum WHE 92	strain=WHE 92
Lactobacillus plantarum WJL	strain=WJL	plantarum
Lactobacillus plantarum ZJ316	strain=ZJ316	plantarum
Lactobacillus reuteri	strain=LTH2584	reuteri
Lactobacillus reuteri	strain=TMW1.656	reuteri
Lactobacillus reuteri	strain=TMW1.112	reuteri
Lactobacillus reuteri	strain=LTH5448	reuteri
Lactobacillus reuteri	strain=IRT	reuteri
Lactobacillus reuteri	strain=ZLR003	reuteri
Lactobacillus reuteri	strain=CRL 1098	reuteri
Lactobacillus reuteri	strain=I49	reuteri
Lactobacillus reuteri	strain=480_44	reuteri
Lactobacillus reuteri	strain=482_46	reuteri
Lactobacillus reuteri	strain=484_32	reuteri
Lactobacillus reuteri	strain=482_54	reuteri
Lactobacillus reuteri	strain=484_39	reuteri
Lactobacillus reuteri	strain=P43	reuteri
Lactobacillus reuteri	strain=HI24
Lactobacillus reuteri	strain=121	reuteri
Lactobacillus reuteri	strain=MD IIE-43	reuteri
Lactobacillus reuteri	strain=CECT8605	reuteri
Lactobacillus reuteri 100-23	strain=100-23	reuteri
Lactobacillus reuteri ATCC 53608	strain=ATCC 53608	reuteri
Lactobacillus reuteri CF48-3A	strain=CF48-3A	reuteri
Lactobacillus reuteri DSM 20016	strain=DSM 20016	reuteri
Lactobacillus reuteri I5007	strain=I5007	reuteri
Lactobacillus reuteri JCM 1112	strain=JCM 1112	reuteri
Lactobacillus reuteri lpuph	strain=lpuph	reuteri
Lactobacillus reuteri mlc3	strain=mlc3	reuteri
Lactobacillus reuteri MM2-3	strain=MM2-3	reuteri
Lactobacillus reuteri MM4-1A	strain=MM4-1A	reuteri
Lactobacillus reuteri SD2112	strain=SD2112
Lactobacillus reuteri TD1	strain=TD1	reuteri
Lactobacillus rogosae	strain=ATCC 27753	rogosae_1	rogosae_2
Lactobacillus ruminis	strain=ATCC 27780	ruminis
Lactobacillus ruminis	strain=DPC 6830	ruminis
Lactobacillus ruminis	strain=PEL65	ruminis
Lactobacillus ruminis	strain=GRL1172	ruminis
Lactobacillus ruminis	strain=PEL66	ruminis
Lactobacillus ruminis	strain=WC1T17
Lactobacillus ruminis ATCC 25644	strain=ATCC 25644	ruminis
Lactobacillus ruminis ATCC 27782	strain=ATCC 27782	ruminis
Lactobacillus ruminis CAG:367		ruminis
Lactobacillus ruminis DPC 6832	strain=DPC 6832	ruminis
Lactobacillus ruminis DSM 20403 = NBRC 102161	strain=DSM 20403	ruminis
Lactobacillus ruminis DSM 20403 = NBRC 102161	strain=NBRC 102161
Lactobacillus ruminis S23	strain=S23	ruminis
Lactobacillus ruminis SPM0211	strain=SPM0211	ruminis
Lactobacillus saerimneri 30a	strain=30a
Lactobacillus saerimneri DSM 16049	strain=DSM 16049	saerimneri
Lactobacillus salivarius	strain=JCM1046	salivarius_2	salivarius_1
Lactobacillus salivarius	strain=609_LSAL	salivarius_1
Lactobacillus salivarius	strain=866_LSAL
Lactobacillus salivarius	strain=778_LSAL	salivarius_1
Lactobacillus salivarius	strain=CICC 23174	salivarius_1
Lactobacillus salivarius ACS-116-V-Col5a	strain=ACS-116-V-Col5a
Lactobacillus salivarius CECT 5713	strain=CECT 5713
Lactobacillus salivarius cp400		salivarius_2	salivarius_1
Lactobacillus salivarius DSM 20555 = ATCC 11741	strain=DSM 20555	salivarius_1	salivarius_1
Lactobacillus salivarius GJ-24	strain=GJ-24	salivarius_1
Lactobacillus salivarius NIAS840	strain=NIAS840	salivarius_1
Lactobacillus salivarius SMXD51	strain=SMXD51	salivarius_1
Lactobacillus salivarius str. Ren	strain=Ren	salivarius_1
Lactobacillus salivarius UCC118	strain=UCC118	salivarius_1
Lactobacillus secaliphilus	strain=DSM 17896	secaliphilus
Lactobacillus taiwanensis DSM 21401	strain=DSM 21401	gasseri_1_taiwanensis_and_hominis_1
Lactobacillus ultunensis DSM 16047	strain=DSM 16047	ultunensis
Lactobacillus vaginalis DSM 5837 = ATCC 49540	strain=DSM 5837	vaginalis_1
