# Supplementary material for: The Lactobacillus Bile Salt Hydrolase Repertoire Reveals Niche-Specific Adaptation
Source: mSphere. 2018 May 30;3(3):e00140-18. doi: 10.1128/mSphere.00140-18 (PMC5976879; doi:10.1128/mSphere.00140-18)
Supplement: TABLE S4 [file sph003182556st4.xlsx]

## Sheet: Suppl File 4
	agilis	salvarius	plantarum	delbrueckii 2	delbrueckii 1	equicursoris	rogosae 1	rogosae 2	apodemi 1	animalis	apodemi 2	murinus	gigeriorum	ruminis	ingluviei and saerimneri	gorillae	mucosae	gasseri 2	hominis 2 and gasseri 3	intestinalis 1	johnsonii 2	kalixensis 2	acidophilus 2	amylovorus 2	coleohominis	secaliphilus	intestinalis 2	hamsteri	kalixensis 1	gallinarum and kitasatonis	helveticus	acidophilus 1	ultunensis	amylovorus 1	crispatus 1	crispatus 2	johnsonii 3	johnsonii 4	gasseri 4	gasseri 5	gasseri 6	reuteri	frumenti	vaginalis	salivarius	antri 1	panis	oris 1	oris 2
agilis		60	52	50	49	47	49	48	50	50	47	46	51	49	53	46	49	41	41	44	45	44	43	44	48	47	50	48	52	50	44	47	46	49	48	46	48	49	46	47	47	48	48	50	48	49	49	47	50
salvarius	60		53	50	47	48	50	49	50	50	47	45	50	48	49	49	49	42	42	41	42	44	44	44	49	53	50	50	50	48	44	50	49	48	48	48	47	47	46	46	46	46	47	49	46	46	49	47	48
plantarum	52	53		54	55	56	58	55	53	54	53	52	50	58	56	56	56	45	45	47	47	46	45	46	50	55	54	49	52	51	46	51	50	51	50	50	50	51	49	49	50	50	50	51	50	49	50	48	50
delbrueckii 2	50	50	54		78	73	57	56	54	59	53	53	47	59	52	51	51	49	47	48	46	50	49	50	52	52	50	52	51	51	49	50	50	52	51	50	50	49	48	48	49	51	50	50	46	47	50	48	48
delbrueckii 1	49	47	55	78		79	59	58	54	60	54	56	48	60	51	54	54	50	49	48	46	50	49	51	51	53	52	51	51	52	50	52	52	53	53	53	50	49	48	48	48	52	50	50	50	48	51	52	52
equicursoris	47	48	56	73	79		58	57	52	59	56	56	46	59	50	53	52	49	48	49	49	50	48	50	51	53	52	50	51	50	47	50	50	51	51	50	49	48	47	47	48	52	49	50	48	46	50	49	50
rogosae 1	49	50	58	57	59	58		78	55	56	54	54	48	60	52	54	57	47	46	48	47	49	48	48	50	55	52	52	53	52	50	52	52	54	53	52	47	48	47	47	47	51	48	50	49	47	50	49	50
rogosae 2	48	49	55	56	58	57	78		55	57	55	55	46	60	51	53	55	47	46	46	46	48	47	49	47	50	52	50	54	48	48	50	50	52	49	49	48	48	47	48	48	47	51	48	49	47	49	49	49
apodemi 1	50	50	53	54	54	52	55	55		74	69	70	45	56	49	51	51	46	45	45	44	44	45	46	50	53	49	50	52	47	46	49	48	50	49	49	51	50	47	50	50	50	49	50	50	49	50	47	48
animalis	50	50	54	59	60	59	56	57	74		76	77	48	62	54	56	57	48	49	49	48	51	50	52	55	57	53	52	55	50	50	52	51	53	53	53	56	55	52	54	54	53	53	55	54	51	54	51	53
apodemi 2	47	47	53	53	54	56	54	55	69	76		94	44	52	51	52	52	45	45	46	45	48	48	48	51	55	51	50	51	47	47	48	49	50	49	49	50	50	47	48	49	49	48	50	50	48	49	48	50
murinus	46	45	52	53	56	56	54	55	70	77	94		44	52	52	52	51	45	45	46	45	46	47	48	51	56	51	50	51	47	47	49	48	50	49	49	50	49	46	48	49	49	47	50	49	48	49	48	50
gigeriorum	51	50	50	47	48	46	48	46	45	48	44	44		47	53	53	53	45	44	45	47	46	46	46	51	55	59	60	61	61	55	59	56	58	56	56	48	47	49	48	49	50	50	52	52	52	51	52	52
ruminis	49	48	58	59	60	59	60	60	56	62	52	52	47		55	60	62	49	48	47	49	47	46	48	52	55	50	52	53	51	50	53	52	53	54	52	47	46	46	47	46	53	52	51	52	48	52	50	51
ingluviei and saerimneri	53	49	56	52	51	50	52	51	49	54	51	52	53	55		70	69	48	49	47	50	49	49	51	58	62	58	59	58	56	55	59	58	58	60	59	55	55	54	56	56	55	62	58	58	58	61	58	57
gorillae	46	49	56	51	54	53	54	53	51	56	52	52	53	60	70		91	51	52	50	53	52	51	53	55	62	59	59	59	56	56	60	59	60	59	60	54	55	53	53	55	58	61	59	61	59	60	58	59
mucosae	49	49	56	51	54	52	57	55	51	57	52	51	53	62	69	91		50	51	49	52	52	52	53	56	62	60	60	60	58	57	60	60	61	60	60	54	55	55	54	54	58	61	60	62	59	62	58	59
gasseri 2	41	42	45	49	50	49	47	47	46	48	45	45	45	49	48	51	50		90	68	66	66	65	66	48	48	55	54	53	55	53	57	54	57	56	56	57	57	55	56	58	56	52	50	53	54	53	55	53
hominis 2 and gasseri 3	41	42	45	47	49	48	46	46	45	49	45	45	44	48	49	52	51	90		68	65	67	67	67	50	49	55	55	55	54	53	57	55	57	56	57	56	57	57	57	58	57	53	51	53	53	54	55	53
intestinalis 1	44	41	47	48	48	49	48	46	45	49	46	46	45	47	47	50	49	68	68		66	70	71	71	48	47	54	51	54	53	51	54	51	54	54	52	59	59	58	60	60	58	52	52	53	53	55	55	55
johnsonii 2	45	42	47	46	46	49	47	46	44	48	45	45	47	49	50	53	52	66	65	66		69	69	72	48	48	54	51	52	52	51	55	52	54	55	54	60	59	60	61	61	57	55	54	56	56	55	56	55
kalixensis 2	44	44	46	50	50	50	49	48	44	51	48	46	46	47	49	52	52	66	67	70	69		85	86	49	48	53	52	54	54	52	56	54	55	56	57	61	61	61	61	62	61	56	54	57	56	56	57	56
acidophilus 2	43	44	45	49	49	48	48	47	45	50	48	47	46	46	49	51	52	65	67	71	69	85		91	49	49	55	53	53	55	51	57	55	54	56	55	61	62	60	61	62	61	56	54	56	55	55	58	57
amylovorus 2	44	44	46	50	51	50	48	49	46	52	48	48	46	48	51	53	53	66	67	71	72	86	91		49	48	56	54	53	53	53	57	55	55	57	57	63	63	61	62	63	61	59	54	57	55	56	58	57
coleohominis	48	49	50	52	51	51	50	47	50	55	51	51	51	52	58	55	56	48	50	48	48	49	49	49		67	56	59	60	60	58	58	58	62	60	60	51	49	48	49	50	55	54	54	54	51	55	53	53
secaliphilus	47	53	55	52	53	53	55	50	53	57	55	56	55	55	62	62	62	48	49	47	48	48	49	48	67		62	64	63	57	58	60	60	61	62	62	53	52	51	52	52	55	55	58	56	54	57	56	57
intestinalis 2	50	50	54	50	52	52	52	52	49	53	51	51	59	50	58	59	60	55	55	54	54	53	55	56	56	62		72	70	68	67	72	70	70	70	70	59	58	57	58	59	59	61	60	61	60	62	60	60
hamsteri	48	50	49	52	51	50	52	50	50	52	50	50	60	52	59	59	60	54	55	51	51	52	53	54	59	64	72		76	71	72	74	75	75	77	76	59	59	59	60	61	58	65	63	63	61	65	62	62
kalixensis 1	52	50	52	51	51	51	53	54	52	55	51	51	61	53	58	59	60	53	55	54	52	54	53	53	60	63	70	76		72	72	74	74	78	76	74	60	59	59	59	60	57	62	61	60	59	62	59	59
gallinarum and kitasatonis	50	48	51	51	52	50	52	48	47	50	47	47	61	51	56	56	58	55	54	53	52	54	55	53	60	57	68	71	72		78	79	77	81	78	77	55	55	56	56	56	60	61	60	59	57	60	57	57
helveticus	44	44	46	49	50	47	50	48	46	50	47	47	55	50	55	56	57	53	53	51	51	52	51	53	58	58	67	72	72	78		79	79	84	83	81	52	53	55	56	55	59	60	57	58	56	58	55	54
acidophilus 1	47	50	51	50	52	50	52	50	49	52	48	49	59	53	59	60	60	57	57	54	55	56	57	57	58	60	72	74	74	79	79		84	85	83	83	57	58	59	60	60	63	60	58	59	56	59	56	57
ultunensis	46	49	50	50	52	50	52	50	48	51	49	48	56	52	58	59	60	54	55	51	52	54	55	55	58	60	70	75	74	77	79	84		84	86	83	56	57	57	59	59	59	63	60	59	57	60	59	59
amylovorus 1	49	48	51	52	53	51	54	52	50	53	50	50	58	53	58	60	61	57	57	54	54	55	54	55	62	61	70	75	78	81	84	85	84		88	86	57	57	58	59	58	61	61	61	60	59	61	59	58
crispatus 1	48	48	50	51	53	51	53	49	49	53	49	49	56	54	60	59	60	56	56	54	55	56	56	57	60	62	70	77	76	78	83	83	86	88		93	57	58	58	60	60	62	64	61	61	60	63	59	60
crispatus 2	46	48	50	50	53	50	52	49	49	53	49	49	56	52	59	60	60	56	57	52	54	57	55	57	60	62	70	76	74	77	81	83	83	86	93		59	59	60	60	60	61	63	60	60	59	61	59	60
johnsonii 3	48	47	50	50	50	49	47	48	51	56	50	50	48	47	55	54	54	57	56	59	60	61	61	63	51	53	59	59	60	55	52	57	56	57	57	59		95	79	81	84	60	65	65	64	63	63	63	65
johnsonii 4	49	47	51	49	49	48	48	48	50	55	50	49	47	46	55	55	55	57	57	59	59	61	62	63	49	52	58	59	59	55	53	58	57	57	58	59	95		80	82	84	61	65	65	65	64	63	63	66
gasseri 4	46	46	49	48	48	47	47	47	47	52	47	46	49	46	54	53	55	55	57	58	60	61	60	61	48	51	57	59	59	56	55	59	57	58	58	60	79	80		94	88	61	64	65	63	64	64	63	65
gasseri 5	47	46	49	48	48	47	47	48	50	54	48	48	48	47	56	53	54	56	57	60	61	61	61	62	49	52	58	60	59	56	56	60	59	59	60	60	81	82	94		94	61	65	65	63	64	64	64	65
gasseri 6	47	46	50	49	48	48	47	48	50	54	49	49	49	46	56	55	54	58	58	60	61	62	62	63	50	52	59	61	60	56	55	60	59	58	60	60	84	84	88	94		61	66	65	64	65	65	64	65
reuteri	48	46	50	51	52	52	51	47	50	53	49	49	50	53	55	58	58	56	57	58	57	61	61	61	55	55	59	58	57	60	59	63	59	61	62	61	60	61	61	61	61		70	68	69	65	68	65	65
frumenti	48	47	50	50	50	49	48	51	49	53	48	47	50	52	62	61	61	52	53	52	55	56	56	59	54	55	61	65	62	61	60	60	63	61	64	63	65	65	64	65	66	70		73	74	70	73	71	69
vaginalis	50	49	51	50	50	50	50	48	50	55	50	50	52	51	58	59	60	50	51	52	54	54	54	54	54	58	60	63	61	60	57	58	60	61	61	60	65	65	65	65	65	68	73		75	74	74	73	74
salivarius	48	46	50	46	50	48	49	49	50	54	50	49	52	52	58	61	62	53	53	53	56	57	56	57	54	56	61	63	60	59	58	59	59	60	61	60	64	65	63	63	64	69	74	75		79	80	79	78
antri 1	49	46	49	47	48	46	47	47	49	51	48	48	52	48	58	59	59	54	53	53	56	56	55	55	51	54	60	61	59	57	56	56	57	59	60	59	63	64	64	64	65	65	70	74	79		79	80	81
panis	49	49	50	50	51	50	50	49	50	54	49	49	51	52	61	60	62	53	54	55	55	56	55	56	55	57	62	65	62	60	58	59	60	61	63	61	63	63	64	64	65	68	73	74	80	79		82	79
oris 1	47	47	48	48	52	49	49	49	47	51	48	48	52	50	58	58	58	55	55	55	56	57	58	58	53	56	60	62	59	57	55	56	59	59	59	59	63	63	63	64	64	65	71	73	79	80	82		85
oris 2	50	48	50	48	52	50	50	49	48	53	50	50	52	51	57	59	59	53	53	55	55	56	57	57	53	57	60	62	59	57	54	57	59	58	60	60	65	66	65	65	65	65	69	74	78	81	79	85
aviarius	40	41	39	36	38	36	38	38	36	37	37	36	38	40	41	36	37	36	35	36	36	38	36	37	35	37	39	41	38	40	39	40	40	41	43	41	42	43	42	40	41	35	40	38	39	38	40	39	39
araffinosus and aviarius	41	40	40	39	39	37	40	41	39	40	36	36	37	40	39	37	38	37	37	38	36	38	38	37	35	37	39	40	39	38	38	37	38	40	40	39	39	40	40	41	41	38	38	38	38	37	41	39	39
antri 2	41	40	42	36	36	35	36	36	38	37	38	37	36	37	39	37	37	36	34	35	34	37	35	36	37	38	36	36	34	34	32	34	34	33	34	35	40	41	40	40	40	37	37	36	39	36	40	37	38
kefiranofaciens	39	37	37	36	37	35	35	34	37	36	36	35	34	36	36	35	35	34	34	35	33	36	34	34	35	34	32	35	33	33	33	33	34	34	33	33	36	36	36	36	36	35	35	35	36	33	36	34	34
intestinalis 3	37	37	36	38	37	36	37	35	36	38	36	35	32	37	38	35	36	34	34	35	33	36	34	34	35	34	33	36	34	34	33	34	36	35	36	36	36	38	38	38	38	34	36	35	34	33	36	34	35
crispatus 3	39	37	36	36	36	32	35	33	36	35	34	33	33	35	36	34	34	34	34	34	33	37	34	34	34	32	34	35	33	33	34	34	35	34	34	35	37	38	39	39	38	35	36	34	36	34	36	33	35
gasseri 1, taiwanensis and hominis 1	39	37	36	36	36	33	36	34	36	35	35	34	32	36	36	34	34	33	34	35	32	37	34	34	33	32	33	34	33	34	33	33	35	34	35	35	37	38	38	38	38	35	36	35	36	34	36	34	35
johnsonii 1	39	37	36	37	36	34	35	34	36	36	37	35	32	36	36	34	34	33	34	33	31	36	34	34	35	34	32	34	33	33	33	33	34	34	34	33	36	37	37	37	37	35	36	35	36	34	35	34	36
[truncated: 8 more columns]
